# Supplementary material for: Role of Gut Microbiome in Neoadjuvant Chemotherapy Response in Urothelial Carcinoma: A Multi-institutional Prospective Cohort Evaluation
Source: Cancer Res Commun. 2024 Jun 17;4(6):1505–16. doi: 10.1158/2767-9764.CRC-23-0479 (PMC11181990; doi:10.1158/2767-9764.CRC-23-0479)
Supplement: Supplementary Data — Supplemental Data [file crc-23-0479-s01.xlsx]

## Sheet: Abundance Overall
Type	Cancer	Control	Total
g__Bacteroides	28.9023	28.4585	57.3608
g__Faecalibacterium	4.66588	6.19451	10.8604
g__Escherichia-Shigella	4.93819	4.91213	9.85032
g__Alistipes	2.96479	3.31051	6.2753
g__Parabacteroides	3.31446	2.90944	6.2239
g__Salmonella	0.498729	5.70069	6.19942
g__Blautia	2.93127	2.8151	5.74637
g__Pseudomonas	1.1354	4.4318	5.5672
g__Prevotella_9	0.425085	4.32405	4.74914
g__Prevotella	4.35998	0.179789	4.53977
g__Caldalkalibacillus	4.3642	0	4.3642
g__Agathobacter	0.838895	3.37224	4.21113
g__UCG-002	2.3409	1.83654	4.17744
g__Incertae Sedis_f__Morganellaceae	2.04276	1.24861	3.29137
g__Lachnoclostridium	1.79179	1.09228	2.88407
g__Ruminococcus	0.961105	1.08478	2.04588
g__Fenollaria	1.96733	0.000191206	1.96752
g__Phascolarctobacterium	0.386672	1.53828	1.92495
g__Fluviicola	0.00207347	1.84426	1.84634
g__[Ruminococcus] torques group	1.17977	0.568666	1.74844
g__Stenotrophomonas	0.617172	1.03877	1.65594
g__Lachnospiraceae NK4A136 group	0.7056	0.876206	1.58181
g__[Eubacterium] siraeum group	0.726353	0.714052	1.44041
g__Klebsiella	0.563453	0.860222	1.42367
g__Subdoligranulum	0.86666	0.542106	1.40877
g__Porphyromonas	1.37651	0.0184177	1.39493
g__Sutterella	0.877065	0.460545	1.33761
g__Parasutterella	0.349529	0.927449	1.27698
g__UCG-005	0.43623	0.715932	1.15216
g__Roseburia	0.493368	0.623597	1.11697
g__Tolumonas	0.231052	0.871714	1.10277
g__Peptoniphilus	1.09438	0.000156442	1.09454
g__Christensenellaceae R-7 group	0.167539	0.917572	1.08511
g__Oscillibacter	0.43173	0.648248	1.07998
g__Bordetella	0	1.04899	1.04899
g__Fusobacterium	0.999332	0.00358547	1.00292
g__Coprococcus	0.377917	0.596405	0.974322
g__Dorea	0.316351	0.655917	0.972268
g__Enterobacter	0.0642547	0.89369	0.957945
g__Fusicatenibacter	0.472984	0.482436	0.95542
g__NK4A214 group	0.284621	0.617177	0.901798
g__Nesterenkonia	0.842215	0	0.842215
g__Odoribacter	0.643837	0.195811	0.839648
g__Colidextribacter	0.394795	0.41348	0.808276
g__Dialister	0.549432	0.214317	0.76375
g__Bifidobacterium	0.291598	0.440548	0.732147
g__Akkermansia	0.259215	0.448347	0.707562
g__Paraprevotella	0.33098	0.373439	0.704419
g__[Eubacterium] hallii group	0.266677	0.405095	0.671773
g__Campylobacter	0.660823	0.000365258	0.661188
g__Anaerococcus	0.634255	0.000420382	0.634675
g__Flavonifractor	0.496075	0.127313	0.623389
g__Finegoldia	0.621584	0.00071611	0.6223
g__UBA1819	0.426379	0.156709	0.583088
g__Intestinimonas	0.2159	0.364816	0.580716
g__Barnesiella	0.286874	0.27209	0.558964
g__Negativibacillus	0.150629	0.394757	0.545386
g__Ezakiella	0.510526	0.000782208	0.511309
g__Prevotella_7	0.338743	0.16024	0.498983
g__[Ruminococcus] gnavus group	0.408815	0.080125	0.48894
g__Incertae Sedis_f__Ruminococcaceae	0.298176	0.1692	0.467376
g__Lactiplantibacillus	0.00337376	0.451803	0.455177
g__Monoglobus	0.0688127	0.37491	0.443723
g__Lachnospira	0.154229	0.289048	0.443277
g__[Eubacterium] eligens group	0.166817	0.265403	0.43222
g__UCG-003	0.199239	0.228934	0.428174
g__Hungatella	0.35228	0.049742	0.402022
g__Anaerostipes	0.174764	0.219182	0.393946
g__Morganella	0.00356935	0.381455	0.385025
g__Citrobacter	0.376525	0.0041168	0.380641
g__Sneathia	0.369072	0.00023917	0.369311
g__Ornithinibacillus	0.367685	0	0.367685
g__Butyricimonas	0.195154	0.172172	0.367326
g__Falsibacillus	0.354866	0	0.354866
g__Erysipelotrichaceae UCG-003	0.238659	0.108285	0.346944
g__Acidaminococcus	0.0827565	0.256307	0.339064
g__Eisenbergiella	0.287779	0.0382236	0.326002
g__Bilophila	0.174574	0.146765	0.321339
g__Coprobacillus	0.314128	0	0.314128
g__Alloprevotella	0.149196	0.154795	0.303991
g__Collinsella	0.124195	0.175332	0.299526
g__Rikenellaceae RC9 gut group	0.178185	0.110644	0.288829
g__Oblitimonas	0	0.277595	0.277595
g__Lachnospiraceae UCG-004	0.181153	0.0953615	0.276515
g__Mobiluncus	0.274768	0	0.274768
g__Lachnospiraceae UCG-010	0.209636	0.0545191	0.264155
g__CAG-352	0.157963	0.1037	0.261664
g__Murdochiella	0.243338	0.000125182	0.243463
g__Lachnospiraceae UCG-009	0.243122	0	0.243122
g__Desulfovibrio	0.159969	0.0823506	0.24232
g__[Ruminococcus] gauvreauii group	0.134245	0.0982031	0.232448
g__Butyricicoccus	0.0839187	0.14484	0.228759
g__Lactobacillus	0.185039	0.03408	0.219119
g__Lactococcus	0.201884	0.00399419	0.205878
g__Tyzzerella	0.0785724	0.117879	0.196451
g__Tuzzerella	0.152117	0.0434058	0.195523
g__Alloscardovia	0.194432	0.000121753	0.194554
g__[Eubacterium] fissicatena group	0.0043458	0.176469	0.180815
g__[Eubacterium] xylanophilum group	0.0770864	0.0994156	0.176502
g__Oscillospira	0.056765	0.110092	0.166857
g__Frisingicoccus	0.146406	0.0196592	0.166066
g__Anaeroplasma	0.0292845	0.13153	0.160815
g__Anaerobacillus	0.160029	0	0.160029
g__Parvimonas	0.153208	0.000250352	0.153458
g__Prevotellaceae NK3B31 group	0.0940952	0.0477237	0.141819
g__Family XIII AD3011 group	0.0634617	0.0763231	0.139785
g__Prevotellaceae Ga6A1 group	0.13081	0	0.13081
g__S5-A14a	0.122815	0	0.122815
g__Clostridium sensu stricto 1	0.0368246	0.076246	0.113071
g__CAG-56	0.0485033	0.0626157	0.111119
g__Lachnospiraceae UCG-001	0.0355881	0.066063	0.101651
g__Varibaculum	0.0938007	0	0.0938007
g__Erysipelatoclostridium	0.0785848	0.00824849	0.0868332
g__Lacticaseibacillus	0.0019677	0.0843606	0.0863283
g__[Eubacterium] ruminantium group	0.047472	0.0382462	0.0857182
g__Staphylococcus	0.0139842	0.0574615	0.0714457
g__Anaerotruncus	0.0386472	0.0321406	0.0707878
g__Haemophilus	0.0175966	0.0498175	0.0674141
g__Criibacterium	0.0666725	0	0.0666725
g__Lachnospiraceae ND3007 group	0.0356302	0.0260113	0.0616415
g__Romboutsia	0.032845	0.0287331	0.061578
g__Faecalitalea	0.0425781	0.0160339	0.0586119
g__Cetobacterium	0.0584892	0	0.0584892
g__Peptostreptococcus	0.0578936	0.000191206	0.0580848
g__Intestinibacter	0.0430491	0.0132586	0.0563077
g__Adlercreutzia	0.00547836	0.0501567	0.055635
g__Catenibacterium	0.0532357	0.00207784	0.0553135
g__Cloacibacillus	0.00691476	0.0460795	0.0529942
g__Holdemanella	0.0273887	0.0252162	0.0526049
g__Gardnerella	0.0509968	0.000637788	0.0516346
g__Latilactobacillus	0	0.0474496	0.0474496
g__Lawsonella	0.0472806	0	0.0472806
g__Mogibacterium	0.047235	0	0.047235
g__Oceanivirga	0.0448405	0	0.0448405
g__Thermus	0.0445027	0	0.0445027
g__Marvinbryantia	0.0288622	0.0142692	0.0431314
g__[Eubacterium] ventriosum group	0.00942814	0.0326147	0.0420428
g__DTU089	0.0108399	0.031003	0.0418429
g__Veillonella	0.0151888	0.0254305	0.0406193
g__Moryella	0.0403743	0	0.0403743
g__Levilactobacillus	0	0.0396825	0.0396825
g__Ruminiclostridium	0.00338347	0.0355696	0.038953
g__Coprobacter	0.0312658	0.00758576	0.0388516
g__Anoxybacillus	0.0382396	0	0.0382396
g__Fournierella	0.0224052	0.0153921	0.0377972
g__Victivallis	0.00961522	0.022092	0.0317072
g__Oerskovia	0	0.0316056	0.0316056
g__Megasphaera	0.024425	0.00517648	0.0296014
g__Actinomyces	0.0284971	0.000657464	0.0291546
g__Candidatus Stoquefichus	0.0276187	0	0.0276187
g__Turicibacter	0.00674587	0.0206368	0.0273827
g__Alcanivorax	0.0271156	0	0.0271156
g__Enterococcus	0.0255648	0.000294869	0.0258597
g__Holdemania	0.022571	0.00300282	0.0255738
g__Filobacillus	0.0246279	0	0.0246279
g__Aquamonas	0.000561128	0.0225379	0.023099
g__Dielma	0.0222298	0.000109073	0.0223389
g__Peptococcus	0.0107094	0.0110679	0.0217773
g__Fastidiosipila	0.0211767	0	0.0211767
g__[Eubacterium] nodatum group	0.016879	0.00358029	0.0204592
g__Eggerthella	0.0149223	0.00498875	0.0199111
g__Sellimonas	0.00936904	0.0104758	0.0198449
g__Candidatus Soleaferrea	0.0025279	0.0170629	0.0195908
g__Oceanobacillus	0.00336165	0.0155916	0.0189532
g__FD2005	0.00878931	0.00831251	0.0171018
g__Negativicoccus	0.016335	0	0.016335
g__[Clostridium] innocuum group	0.0152331	0.000818947	0.016052
g__Aeribacillus	0.0155485	0	0.0155485
g__Lachnospiraceae UCG-003	0.0150247	0	0.0150247
g__Catenisphaera	0.0143288	0	0.0143288
g__GCA-900066575	0.00610819	0.00812607	0.0142343
g__Paeniclostridium	8.44e-05	0.0141059	0.0141903
g__Tepidiphilus	0.014015	0	0.014015
g__Clostridioides	0.0135327	0	0.0135327
g__Caproiciproducens	0.00168228	0.0117907	0.013473
g__UCG-009	0.00362438	0.00957242	0.0131968
g__Paludicola	0.00457289	0.0082024	0.0127753
g__Incertae Sedis_f__Lachnospiraceae	0.0122609	0	0.0122609
g__Peptoclostridium	0.0116829	0	0.0116829
g__Defluviitaleaceae UCG-011	0.00136096	0.0101446	0.0115056
g__Shuttleworthia	0.00493772	0.00652713	0.0114649
g__Carboxydocella	0.0114601	0	0.0114601
g__Lachnospiraceae NC2004 group	0.00452901	0.00686285	0.0113919
g__Prevotellaceae UCG-001	0.0111485	0	0.0111485
g__Mycobacterium	0.0107365	0	0.0107365
g__Hespellia	0.00245554	0.00806234	0.0105179
g__Pseudoflavonifractor	0.0070381	0.00341548	0.0104536
g__Harryflintia	0.00436661	0.00556861	0.00993522
g__Atopobium	0.00943628	0.000121677	0.00955796
g__Angelakisella	0.00841825	0.00104452	0.00946278
g__Cutibacterium	0.00284271	0.00651042	0.00935313
g__Trueperella	0.00933221	0	0.00933221
g__Pseudoglutamicibacter	0.00887393	0	0.00887393
g__Phocea	0.00275844	0.00584856	0.008607
g__Actinotignum	0.0083998	0	0.0083998
g__Anaerostignum	0.00785784	0	0.00785784
g__Pediococcus	0.00781257	0	0.00781257
g__Rhodobaca	0.00774504	0	0.00774504
g__Lachnospiraceae FCS020 group	0.00199702	0.00507636	0.00707337
g__[Eubacterium] oxidoreducens group	0.000918441	0.00614052	0.00705896
g__Gallicola	0.00688243	0	0.00688243
g__Anaerofilum	0.00205277	0.00449658	0.00654935
g__Family XIII UCG-001	0.00144465	0.00506833	0.00651298
g__Castellaniella	0.00631078	0	0.00631078
g__Robinsoniella	0.00197874	0.00417176	0.0061505
g__Georgenia	0.00612116	0	0.00612116
g__Azomonas	0.00611167	0	0.00611167
g__Lachnospiraceae NK4B4 group	0.000855882	0.0052495	0.00610538
g__Conservatibacter	0.00258052	0.00341297	0.00599349
g__Pygmaiobacter	0.00435413	0.00104018	0.00539431
g__Helcococcus	0.00535425	0	0.00535425
g__Candidatus Saccharimonas	0.00120715	0.00407118	0.00527833
g__Allisonella	0.00513242	0	0.00513242
g__W5053	0.00512713	0	0.00512713
g__UC5-1-2E3	0.00202435	0.00290011	0.00492447
g__Actinobaculum	0.00477501	0	0.00477501
g__Granulicatella	0.00469026	0	0.00469026
g__Rhodanobacter	0.00458966	0	0.00458966
g__Lentilactobacillus	0	0.00427478	0.00427478
g__Ligilactobacillus	0.00308925	0.0011427	0.00423195
g__Limosilactobacillus	0.00401595	0	0.00401595
g__Ureaplasma	0.003992	0	0.003992
g__Effusibacillus	0.00395972	0	0.00395972
g__Terrisporobacter	0	0.0039347	0.0039347
g__Erysipelothrix	0.00386303	0	0.00386303
g__HT002	0.00268924	0.0011427	0.00383194
g__Pseudonocardia	0.00360614	0	0.00360614
g__Arachidicoccus	0.00344224	0	0.00344224
g__Coriobacteriaceae UCG-002	0.000228108	0.00318894	0.00341705
g__Kallotenue	0.0033604	0	0.0033604
g__Providencia	0.00335273	0	0.00335273
g__[Bacteroides] pectinophilus group	0.00328646	0	0.00328646
g__Saccharococcus	0.00305423	0	0.00305423
g__Slackia	0.000414429	0.00262887	0.0030433
g__Vibrionimonas	0.00291299	0	0.00291299
g__Sphingobacterium	0.000877651	0.00203374	0.00291139
g__Fonticella	0.00290716	0	0.00290716
g__UCG-004	0.000331309	0.00252915	0.00286046
g__Geobacillus	0.00281687	0	0.00281687
g__Gemella	0.00276195	0	0.00276195
g__Acidibacter	0.00270989	0	0.00270989
g__Weissella	0.00261264	0	0.00261264
g__Pyramidobacter	0.00243174	0	0.00243174
g__Faecalicoccus	0.00238552	0	0.00238552
g__Enterorhabdus	0	0.0023553	0.0023553
g__Sanguibacteroides	0.00125302	0.00104365	0.00229667
g__Moheibacter	0.00229483	0	0.00229483
g__Lachnospiraceae UCG-008	0	0.00218116	0.00218116
g__UCG-007	0.00141947	0.000727812	0.00214728
g__Cosenzaea	0.00213761	0	0.00213761
g__Hafnia-Obesumbacterium	0.00213761	0	0.00213761
g__Proteus	0.00207347	0	0.00207347
g__Aeromonas	0.0020448	0	0.0020448
g__Rothia	0.000127097	0.00163354	0.00176063
g__UCG-008	0.00173392	0	0.00173392
g__Asaccharobacter	0	0.00138358	0.00138358
g__Soonwooa	0	0.00137321	0.00137321
g__Christensenella	0	0.00134084	0.00134084
g__Anaerovorax	0	0.00128445	0.00128445
g__Aerococcus	0.00127018	0	0.00127018
g__Clostridium sensu stricto 2	0.00123832	0	0.00123832
g__Propionimicrobium	0.00123796	0	0.00123796
g__Senegalimassilia	0.000189116	0.00103652	0.00122564
g__Papillibacter	0	0.00114847	0.00114847
g__Neisseria	0.000499215	0.000631862	0.00113108
g__Cronobacter	0.00110004	0	0.00110004
g__Paucisalibacillus	0.00109549	0	0.00109549
g__TM7x	0.000502179	0.000580646	0.00108282
g__Spirosoma	0.00103601	0	0.00103601
g__Jonquetella	0.000904786	0	0.000904786
g__Caloramator	0.000901248	0	0.000901248
g__Catenibacillus	0.000899881	0	0.000899881
g__Oribacterium	0.000880282	0	0.000880282
g__Exiguobacterium	0.000860561	0	0.000860561
g__Streptomyces	0.000857301	0	0.000857301
g__Megamonas	0.000853779	0	0.000853779
g__Nocardiopsis	0	0.000719459	0.000719459
g__Sporacetigenium	0.000710723	0	0.000710723
g__Anaerofustis	7.63e-05	0.000620023	0.000696281
g__Caldicellulosiruptor	0.000691887	0	0.000691887
g__Gordonibacter	0.000689128	0	0.000689128
g__Epulopiscium	0	0.000581262	0.000581262
g__V9D2013 group	8.81e-05	0.000474803	0.000562916
g__Isoptericola	0.000527691	0	0.000527691
g__Faucicola	0	0.00050409	0.00050409
g__Howardella	0.000159527	0.000327219	0.000486746
g__Ileibacterium	0	0.000425192	0.000425192
g__Thermobrachium	0.000406128	0	0.000406128
g__Alicyclobacillus	0.000351794	0	0.000351794
g__Lachnospiraceae AC2044 group	0.000181113	0.000121677	0.00030279
g__Faecalibaculum	0	0.000292319	0.000292319
g__Synergistes	0	0.000212596	0.000212596
g__[Eubacterium] brachy group	5.61e-05	0.000147031	0.000203144
g__Mailhella	0.000193849	0	0.000193849
g__Rikenella	0	0.000181789	0.000181789
g__Hymenobacter	0.000176852	0	0.000176852
g__Merdibacter	2.54e-05	0.000139059	0.000164458
g__Eubacterium	0	0.00015647	0.00015647
g__Acetitomaculum	0.00015185	0	0.00015185
g__Anaeroglobus	0	0.000139059	0.000139059
g__Asaccharospora	0	0.000106298	0.000106298
g__A2	0	0	0
g__Lachnospiraceae UCG-006	0	0	0
g__Parvibacter	0	0	0
g__Turicella	0	0	0

## Sheet: Abundance PT level data
sample_names	Cancer vs Control	g__[Bacteroides] pectinophilus group	g__[Clostridium] innocuum group	g__[Eubacterium] brachy group	g__[Eubacterium] eligens group	g__[Eubacterium] fissicatena group	g__[Eubacterium] hallii group	g__[Eubacterium] nodatum group	g__[Eubacterium] oxidoreducens group	g__[Eubacterium] ruminantium group	g__[Eubacterium] siraeum group	g__[Eubacterium] ventriosum group	g__[Eubacterium] xylanophilum group	g__[Ruminococcus] gauvreauii group	g__[Ruminococcus] gnavus group	g__[Ruminococcus] torques group	g__A2	g__Acetitomaculum	g__Acidaminococcus	g__Acidibacter	g__Actinobaculum	g__Actinomyces	g__Actinotignum	g__Adlercreutzia	g__Aeribacillus	g__Aerococcus	g__Aeromonas	g__Agathobacter	g__Akkermansia	g__Alcanivorax	g__Alicyclobacillus	g__Alistipes	g__Allisonella	g__Alloprevotella	g__Alloscardovia	g__Anaerobacillus	g__Anaerococcus	g__Anaerofilum	g__Anaerofustis	g__Anaeroglobus	g__Anaeroplasma	g__Anaerostignum	g__Anaerostipes	g__Anaerotruncus	g__Anaerovorax	g__Angelakisella	g__Anoxybacillus	g__Aquamonas	g__Arachidicoccus
S71	Cancer	0	0	0	0.276033	0	0.628212	0	0	0	1.05654	0	0	0	0	0	0	0	0	0	0	0	0	0	0	0	0	0	0	0	0	7.57662	0	0	0	0	0	0	0	0	0	0	0	0	0	0	0	0	0
S74	Cancer	0	0	0	0	0	0	0	0	0	0	0	0	0	0	0	0	0	0	0	0	0	0	0	0	0	0	0	0	0	0	1.54374	0	0	0	0	6.17496	0	0	0	0	0	0	0	0	0	0	0	0
S80	Cancer	0	0	0	1.29853	0	0	0	0	0	0.973899	0	0	0	0	1.84392	0	0	0	0	0	0	0	0.077912	0	0	0	4.25919	0	0	0	8.06389	0	0	0	0	0	0	0	0	0	0	0	0	0	0	0	0	0
S81	Cancer	0	0	0	0	0	0	0	0	0	0	0	0	0	0	0	0	0	0	0	0	0	0	0	0	0	0	0	0	0	0	0	0	0	0	0	2.26456	0	0	0	0	0	0.53918	0	0	0	0	0	0
S82	Cancer	0	0	0	0	0	0	0	0	0	0	0	0	0	0	0	0	0	0	0	0	0	0	0	0	0	0	0	0	0	0	5.24738	0	0	0	0	0	0	0	0	0	0	0	0	0	0	0	0	0
S83	Cancer	0	0	0	0	0	2.25873	0	0	0	0	0	0	6.98152	0	10.4723	0	0	0	0	0	0	0	0	0	0	0	0	0	0	0	2.39562	0	0	0	0	5.40726	0	0	0	0	0	2.49829	0	0	0	0	0	0
S84	Cancer	0	0	0	0	0	0	0	0	0	0	0	0	0	0	0	0	0	0	0	0	0	0	0	0	0	0	0	0	0	0	2.24719	0	0	0	0	0	0	0	0	0	0	0	0	0	0	0	0	0
S86	Cancer	0	0	0	0	0	0	0	0	0	0	0	0	0	0	0	0	0	0	0	0	0	0	0	0	0	0	0	0	0	0	0	0	0	0	0	0	0	0	0	0	0	0	0	0	0	0	0	0
S87	Cancer	0	0	0	0	0	0.53064	0	0	0	0	0	0	0	1.90003	1.83727	0	0	0	0	0	0	0	0	0	0	0	0	0	0	0	0.0627639	0	0	0	0	0.0855871	0	0	0	0	0	0	0	0	0	0	0	0
S88	Cancer	0	0	0	0	0	0	0	0	0	0.125997	0	0	0	0	1.65897	0	0	0	0	0	0	0	0	0	0	0	2.75094	0	0	0	2.03696	0	0	0	0	0	0	0	0	0	0	0	0	0	0	0	0	0
S10	Cancer	0	0	0	0	0	0	0	0	0	0	0	0	0	0	0	0	0	0	0	0	0	0	0	0	0	0	0	0	0	0	0.625085	0	0	0	0	0.462019	0	0	0	0	0	0	0	0	0	0	0	0
S11	Cancer	0	0	0	0	0	0	0	0	0	0	0	0	0	0	0	0	0	0	0	0.668565	0.940943	0	0	0	0	0	0	0	0	0	0.359044	0	0	0	0	9.76848	0	0	0	0	0	0	0	0	0	0	0	0
S12	Cancer	0	0	0	0	0	0.683913	0	0	0	0.434136	0.0773119	0.112994	0	0.918822	2.19744	0	0	0	0	0	0	0	0	0	0	0	1.92388	0	0	0	7.32382	0	0	0	0	0	0	0	0	0	0	0.541183	0	0	0	0	0	0
S13	Cancer	0	0	0	0.690926	0	0.690926	0	0	0	2.80977	0	0	0	0	3.63888	0	0	0	0	0	0	0	0	0	0	0	3.04007	0	0	0	0.690926	0	0	0	0	0.967296	0	0	0	0	0	0.552741	0	0	0	0	0	0
S14	Cancer	0	0	0	0	0	0	0	0	0	0	0	0	0	0	7.44828	0	0	0	0	0	0	0	0	0	0	0	0	0	0	0	6.41379	0	0	0	0	0	0	0	0	0	0	0	0	0	0	0	0	0
S15	Cancer	0	0	0	0	0	0	0	0	0	0	0	0	0	0	0	0	0	0	0	0	0	0	0	0	0	0	1.87196	0	0	0	5.52228	0	0	0	0	0	0	0	0	0	0	0	0	0	0	0	0	0
S16	Cancer	0	0	0	0	0	0	0	0	0	0	0	0	0	0	0	0	0	0	0	0	1.71549	0	0	0	0	0	0	0	0	0	0.870942	0	0	0	0	9.34283	0	0	0	0	0	0	0	0	0	0	0	0
S17	Cancer	0	0	0	0	0	0	0	0	0	0.273339	0	0	0	3.31161	3.96341	0	0	0	0	0	0	0	0	0	0	0	0	0	0	0	2.58621	0	0	0	0	0	0	0	0	0	0	0	0.0735913	0	0	0	0	0
S18	Cancer	0	0	0	1.61303	0	0.0663959	0	0	0	2.46446	0.097641	1.55835	0.160131	0	0	0	0	0	0	0	0	0	0	0	0	0	3.92517	0	0	0	1.30839	0	0	0	0	0.113264	0	0	0	0	0	0.511639	0	0	0	0	0	0
S19	Cancer	0	0	0	0	0	0	0	0	0	0	0	0	0	0	4.85437	0	0	0	0	0	0	0	0	0	0	0	0	0	0	0	0.660194	0	0	0	0	3.45631	0	0	0	0	0	0	0	0	0	0	0	0
S20	Cancer	0	0	0	0	0	0	0.00969721	0	0	0	0.0509103	0	0.198793	0	3.79161	0	0	0	0	0	0	0	0	0	0	0	0.703047	0	0	0	0.506679	0	0	0	0	0	0	0	0	0	0	0.17455	0	0	0	0	0	0
S21	Cancer	0	0	0	0	0	0	0	0	0	0	0	0	0	0	0	0	0	0	0	0	0	0	0	0	0	0	0	0	0	0	0	0	0	17.3913	0	0	0	0	0	0	0	0	0	0	0	0	0	0
S22	Cancer	0	0	0	0	0	0	0	0	0	0	0	0	0	0	0	0	0	0	0	0	0	0	0	0	0	0	0	0	0	0	0	0	0	0	0	0	0	0	0	0	0	0	0	0	0	0	0	0
S23	Cancer	0	0	0	0	0	0	0	0	0	0	0	0	1.49767	0	0	0	0	0	0	0	0	0	0	0	0	0	0	0	0	0	2.65161	0	0.0736558	0	0	0.294623	0	0	0	0	0	0.0982077	0	0	0	0	0	0
S24	Cancer	0	0	0	0	0	0	0	0	0	0	0	0	0	0	0.753604	0	0	0	0	0	0	0	0	0	0	0	2.09699	0	0	0	3.30931	0	0	0	0	0.0982962	0	0	0	0	0	0	0	0	0	0	0	0
S25	Cancer	0	0	0	0	0	0.30692	0	0	0	0	0	0	0	0	2.70647	0	0	0	0	0	0	0	0	0	0	0	0	0	0	0	3.65513	0	0	0	0	0	0	0	0	0	0	0	0	0	0	0	0	0
S26	Cancer	0	0	0	0	0	0	0	0	0	0	0	0	0	0	0	0	0	0	0	0	0	0	0	0	0	0	0	0	0	0	4.83768	0	0	0	0	0	0	0	0	0	0	0	0	0	0	0	0	0
S27	Cancer	0	0	0	0	0	0.625326	0	0	0	4.36984	0	0.454106	0	0	0.320107	0	0	0	0	0	0	0	0	0	0	0	1.52609	0	0	0	3.37974	0	0	0	0	0	0	0	0	0	0	0.34244	0	0	0	0	0	0
S28	Cancer	0	0	0	0.155346	0	0	0	0	0	0	0	0	0	0	0.652453	0	0	0	0	0	0	0	0	0	0	0	0	0	0	0	0	0	0	0	0	0.772846	0	0	0	0	0	0	0.994213	0	0	0	0	0
S29	Cancer	0	0.0325812	0	0	0	0.0162906	0	0	0	0.203633	0	0	0	0.0447992	0.957074	0	0	0.415411	0	0	0	0	0	0	0	0	0	0	0	0	4.53287	0	0	0	0	0	0	0	0	0	0	0	0.0529445	0	0.264723	0	0	0
S30	Cancer	0	0	0	0	0	0	0	0	0	0.350631	0	0	0	0	6.10098	0	0	0	0	0	0	0	0	0	0	0	0	0	0	0	2.73492	0	0	0	2.9453	0	0	0	0	0	0	0	0.280505	0	0	0	0	0
S31	Cancer	0	0	0	0	0	0	0	0	0	0	0	0	0	0	0	0	0	0	0	0	0	0	0	0	0	0	0	0	0	0	0	0	0	0	0	0	0	0	0	0	0	0	0	0	0	0	0	0
S32	Cancer	0	0	0	0	0	0.254987	0	0	0	3.77716	0.0679378	0.521445	0	0	0.372334	0	0	0	0	0	0	0	0.0132346	0	0	0	0.440272	0	0	0	2.5084	0	6.63584	0	0	0	0.0467624	0	0	0	0	0.82143	0	0	0.201166	0	0	0
S33	Cancer	0	0	0	0	0	0	0	0	0	0	0	0	0	0	2.64578	0	0	0	0	0	0	0	0	0	0	0	0	0	0	0	0.609225	0	0	0	0	0	0	0	0	0	0	0	0	0	0	0	0	0
S34	Cancer	0	0	0	0	0	0.202429	0	0	0	0.48767	0	0	0.441664	0.21163	1.77586	0	0	0	0	0	0	0	0	0	0	0	0	0	0	0	0.119617	0	0	0	0	0.0920133	0	0	0	0	0	0	0	0	0	0	0	0
S35	Cancer	0	0	0	0.489872	0	0	0	0	0	9.43996	0	0	0.291275	0	0	0	0	0	0	0	0	0	0	0	0	0	4.74646	0	0	0	1.66159	0	0	0	0	0.0794386	0	0	0	0	0	0	0	0	0	0	0	0
S36	Cancer	0	0	0	0	0	0	0	0	0	0.172216	0	0	0	0	0	0	0	0	0	0	0	0	0	0	0	0	5.4535	0	0	0	4.07577	0	0	0	0	0	0	0	0	0	0	0	0	0	0	0	0	0
S37	Cancer	0	0	0	0	0	0	0.147471	0	0	0	0	0	0	3.61304	0	0	0	0	0	0	0	0	0	0	0	0	3.36234	0	0	0	2.61023	0	0	0	0	0	0	0	0	0	0	1.71066	0	0	0	0	0	0
S38	Cancer	0	0	0	0	0	0	0	0	0	0	0	0	0	0	0	0	0	0	0	0	0	0	0	0	0	0	0	0	0	0	2.39726	0	0	0	0	0	0	0	0	0	0	0	0	0	0	0	0	0
S42	Cancer	0	0	0	0	0	0	0	0	0	3.78378	0	0	0	0	0	0	0	0	0	0	0	0	0	0	0	0	0	0	0	0	1.35135	0	0	0	0	0	0	0	0	0	0	0	0	0	0	0	0	0
S43	Cancer	0	0	0	0	0	0.0956611	0	0	0	4.18176	0	0	0	2.50769	0.724291	0	0	0	0	0	0	0	0	0	0	0	0	0	0	0	1.46225	0	2.48719	0	0	0	0	0	0	0	0	0.109327	0	0	0.0614964	0	0	0
S44	Cancer	0	0	0	0	0	0	0	0	0	0	0	0	0	5.28302	5.73585	0	0	0	0	0	0	0	0	0	0	0	0	0	0	0	4.98113	0	0	0	0	1.20755	0	0	0	0	0	0	0	0	0	0	0	0
S45	Cancer	0	0	0	0	0	0	0.121258	0	0	0	0	0	0	0	0.33346	0	0	0	0	0	0	0	0	0	0	0	1.30352	0	0	0	3.10724	0.682077	0	0	0	0.060629	0	0	0	0	0	0	0.0682077	0	0	0	0	0
S46	Cancer	0	0	0	0	0	0	0	0	0	0	0	0	0	0	0	0	0	0	0	0	0	0	0	0	0	0	0	0	0	0	1.21134	0	0	0	0	0.231959	0	0	0	0	0	0	0	0	0	0	0	0
S47	Cancer	0	0	0	0	0	0.165402	0	0	0	0	0	0	0	0	1.60537	0	0	0	0	0	0	0	0	0	0	0	0.447558	0	0	0	1.60537	0	0	0	0	3.43452	0	0	0	0	0	0	0	0	0	0	0	0
S48	Cancer	0	0	0	0	0	0	0.264675	0	0	0	0	0	0.283581	0	2.46715	0	0	0	0	0	0	0	0	0	0	0	0.671141	0	0	0	1.83382	0	0	0	0	0	0	0	0	0	0	0	0	0	0	0	0	0
S49	Cancer	0	0	0	0	0	0	0	0	0	0	0	0	0	0	3.13161	0	0	0	0	0	0	0	0	0	0	0	1.48117	0	0	0	4.69742	0	0	0	0	0	0	0	0	0	0	0.296234	0	0	0	0	0	0
S5	Cancer	0	0	0	0	0	0	0	0	0	0	0	0	0	0	0	0	0	0	0	0	0	0	0	0	0	0	0	0	0	0	0.413365	0	0	0	0	1.58457	0	0	0	0	0	0	0	0	0	0	0	0
S50	Cancer	0	0	0	0	0	0.265411	0	0	0	0	0	0	0	0	1.03596	0	0	0	0	0	0	0	0	0	0	0	0	0	0	0	2.03767	0	1.03596	0	0	0	0	0	0	0	0	0.128425	0	0	0	0	0	0
S51	Cancer	0	0	0	0	0	0.115916	0	0	0	0	0	0	0	0	2.37182	0	0	0	0	0	0	0	0	0	0	0	0.526081	0	0	0	2.87115	0	0	0	0	0.0802497	0	0	0	0	0.133749	0.222916	0	0	0	0	0	0
S52	Cancer	0	0	0	0	0	0	0	0	0	0	0	0	0	0	0	0	0	0	0	0	0	0	0	0	0	0	0	0	0	0	2.30769	0	0	0	0	0	0	0	0	0	0	0	0	0	0	0	0	0
S53	Cancer	0	0	0	0	0	0.729927	0	0	0	0	0	0	0	1.6684	3.98853	0	0	0	0	0	0	0	0	0	0	0	2.26799	0	0	0	2.55474	0	0	0	0	0	0	0	0	0	0	0	0	0	0	0	0	0
S54	Cancer	0	0	0	0	0.424569	0.396678	0	0	0	0.213834	0	0	0	0.573323	0.904921	0	0	0	0	0	0	0	0	0	0	0	1.75096	0	0	0	7.37263	0	0	0	0	0	0	0	0	0	0	0	0	0	0	0	0	0
S55	Cancer	0	0	0	1.72414	0	0	0	0	0	0	0	0.303145	0.251042	0	0.966275	0	0	0	0	0	0	0	0	0	0	0	2.01781	0	0	0	5.2482	0	0	0	0	0	0	0	0	0	0	0.0805229	0	0	0	0	0	0
S56	Cancer	0	0	0	0	0	0.0427716	0	0	0	0	0	0	0	0	0.427716	0	0	0	0	0	0	0	0	0	0	0	0	0	0	0	0.590248	0	0	0	0	1.39435	0	0	0	0	0	0	0	0	0	0	0	0
S57	Cancer	0	0	0	0	0	0	0	0	0	0	0	0	0	0	0	0	0	0	0	0	0	0	0	0	0	0	0	0	0	0	1.19522	0	0	0	0	0.265604	0	0	0	0	0	0	0	0	0	0	0	0
S58	Cancer	0	0	0	0	0	0	0	0	0	0	0	0	0	6.78109	2.94464	0	0	0	0	0	0	0	0	0	0	0	0	0	0	0	1.12738	0	0	0	0	0.504796	0	0	0	0	0.874979	0.286051	0	0	0	0	0	0
S59	Cancer	0	0	0	0	0	0	0	0	0	0	0	0	0	0.0566633	0.482988	0	0	0	0	0	0	0	0	0	0	0	0.590918	0	0	0	3.83152	0	0	0	0	0	0	0	0	0	0	0	0	0	0	0	0	0
S6	Cancer	0	0	0	0.349167	0	0.0922327	0	0	0	0	0.197641	0	0	0	0.915739	0	0	0	0	0	0	0	0	0	0	0	1.00138	0.0395283	0	0	4.74998	0	0	0	0	0	0	0	0	0	0	0.131761	0	0	0	0	0	0
S61	Cancer	0	0	0	0	0	0	0	0	0	0	0	0	0	0	0	0	0	0	0	0	0	0	0	0	0	0	0	0	0	0	0	0	0	0	0	0	0	0	0	0	0	0	0	0	0	0	0	0
S62	Cancer	0	0	0	0	0	0.90054	0	0	0	0.660396	0	0	0	0	4.64279	0	0	0	0	0	0	0	0	0	0	0	0	0	0	0	2.30138	0	0	0	0	0	0	0	0	0	0	0	0	0	0	0	0	0
S63	Cancer	0	0	0	0	0	0	0	0	0	0	0	0	0	0	0	0	0	0	0	0	0.036526	0	0	0	0	0	0	0.211039	0	0	0.38961	0	0	0	0	0.0121753	0	0	0	0	0	0	0	0	0	0	0	0
S64	Cancer	0	0	0	3.38005	0	0	0	0	0	2.20528	0	0	0	8.01731	0	0	0	0	0	0	0	0	0	0	0	0	1.40148	0	0	0	8.28524	0	0	0	0	0	0	0	0	0	0	0	0	0	0	0	0	0
S65	Cancer	0	0	0	0	0	0	0	0	0	0	0	0	0	0	0	0	0	0	0	0	0	0	0	0	0	0	0	0	0	0	2.644	0	0	0	0	0	0	0	0	0	0	0	0	0	0	0	0	0
S66	Cancer	0	0	0	0	0	0	0.445038	0	0	0	0	0	0	0	0	0	0	0	0	0	0	0	0	0	0	0	0	0	0	0	0	0	0	0	0	1.86916	0	0	0	0	0	0	0	0	0	0	0	0
S67	Cancer	0	0	0	0	0	0	0	0	0	0	0	0	0	0	0	0	0	0	0	0	0	0	0	0	0	0	0	0	0	0	1.3382	0	1.66261	0	0	0	0	0	0	0	0	0	0	0	0	0	0	0
S68	Cancer	0	0	0	0	0	0	0	0	0	0	0	0	0	0	0	0	0	0	0	0	0	0	0	0	0	0	0	0	0	0	0.389105	0	0	0	0	0	0	0	0	0	0	0	0	0	0	0	0	0
S69	Cancer	0	0	0	0	0	0	0	0	0	0	0	0	0	0.998958	0	0	0	0	0	0	0	0	0	0	0	0	0	0	0	0	0	0	0	0	0	0.112926	0	0	0	0	0	0	0	0	0	0	0	0
S7	Cancer	0	0	0	0	0	0.91954	0	0	0	0	0	0	0	0	1.17816	0	0	0	0	0	0	0	0	0	0	0	0.646552	0	0	0	3.01724	0	0	0	0	2.47126	0	0	0	0	0	0.862069	0	0	0	0	0	0
S70	Cancer	0	0	0	0	0	1.48052	0	0	0	0	0	0	0	0	0	0	0	0	0	0	0	0	0	0	0	0	0	0	0	0	1.27273	0	0	0	0	0	0	0	0	0	0	0.467532	0	0	0	0	0	0
S71.1	Cancer	0	0	0	0	0	0	0	0	0	0	0	0	0	0	0	0	0	0	0	0	0	0	0	0	0	0	0	0	0	0	0	0	0	0	0	7.56579	0	0	0	0	0	0	0	0	0	0	0	0
S72	Cancer	0	0	0	0	0	0	0	0.0107019	0	0	0	0	0	0.180148	0.84188	0	0	0.173013	0	0	0	0	0	0	0	0	0.126639	0.0784803	0	0	2.20993	0	0	0	0	0	0	0	0	0	0	0	0	0	0	0	0	0
S73	Cancer	0	0	0	0	0	0	0	0	0	10.9546	0	0.185357	0	0	2.94717	0	0	0	0	0	0	0	0	0	0	0	0.481928	0	0	0	0	0	0	0	0	0	0	0	0	0	0	0	0	0	0	0	0	0
S75	Cancer	0	0	0	0.084447	0	0	0	0	0	0	0	0	0.177339	6.30186	10.4566	0	0	0	0	0	0	0	0	0	0	0	1.05559	0	0	0	2.40463	0	0	0	0	0.0084447	0	0	0	0	0	0.247007	0	0	0	0	0	0
S76	Cancer	0	0	0	0	0	0	0	0	0	0	0	0	0	0	0	0	0	0	0	0	0	0	0	0	0	0	0	0	0	0	4.25005	0	0	0	0	0	0	0	0	0	0	0	0	0	0	0	0	0
S77	Cancer	0	0	0	0	0	0.29129	0	0	0	0	0	0	0.675794	0	1.89339	0	0	0	0	0	0	0	0	0	0	0	0.850568	0	0	0	2.15555	0	0	0	0	0.547626	0	0	0	0	0	0	0	0	0	0	0	0
S78	Cancer	0	0	0	0	0	0	0	0	0	0	0	0	0	0	0	0	0	0	0	0	0.864447	0	0	0	0	0	0	0	0	0	4.10153	0	0	0	0	0	0	0	0	0	0	0	0	0	0	0	0	0
S79	Cancer	0	0	0	0	0	0	0	0	0	0	0	0	0	1.77045	0	0	0	0	0	0	0	0	0	0	0	0	0	0	0	0	0.156986	0	0	0	0	0	0	0	0	0	0	0	0	0	0	0	0	0
S8	Cancer	0	0	0	0	0	0	0	0	0	0	0	0	0	1.30396	3.08957	0	0	0	0	0	0	0	0	0	0	0	0.61674	0	0	0	6.5257	0	0	0	0	0	0	0	0	0	0	0.657856	0.082232	0	0	0	0	0
S85	Cancer	0	0	0	0	0	0	0	0	0	0	0	0	0	0	0	0	0	0	0	0	0.231771	0.231771	0	0	0	0	0	0	0	0	1.33912	0	0	0	0	0.364212	0	0	0	0	0	0	0.040468	0	0	0	0	0
S40	Cancer	0	0	0	0	0	0	0	0	0	0	0	0	0	0	0.794552	0	0	0	0	0	0	0	0	0	0	0	0	0	0	0	0	0	0	0	0	0	0	0	0	0	0	0	0	0	0	0	0	0
S1	Cancer	0	0	0	0.508746	0	0.0389041	0.0224447	0	0	0.757134	0	0.143646	0.149631	0.106238	0.595532	0	0	0	0	0	0	0	0	0	0	0	0.231928	0	0	0	3.99665	0	0	0	0	0.234921	0	0	0	0	0	0.335174	0.0179557	0	0	0	0	0
FCCC1	Cancer	0	0	0	0.139142	0	0	0	0	0	0	0	0	0	0	0	0	0	0	0	0	0	0	0.107032	0.149845	0	0	0	0	0.0428128	0	0	0	0.321096	0	4.54886	0	0	0	0	0	0	0	0	0	0	0	0	0
FCCC10	Cancer	0	0	0	0	0	0.198864	0	0	0	0	0	0	0	0	0.482955	0	0	0	0	0	0	0	0	0	0	0	0	0	0.653409	0	0.426136	0	0	0	0	0	0	0	0	0	0	0	0	0	0	0	0	0.340909
FCCC11	Cancer	0	0	0	0	0	0	0	0	0	0	0	0	0	0	0	0	0	0	0	0	0	0	0	0	0	0	0	0	0	0	0.715488	0	0	0	1.55724	0	0	0	0	0	0	0	0	0	0	0	0	0
FCCC15	Cancer	0	0	0	0	0	0	0	0	0	0	0	0	0.81716	0	0	0	0	0	0	0	0	0	0	0	0	0	0	0	1.25128	0	0.40858	0	0	0	0	0	0	0	0	0	0	0	0	0	0	0	0	0
FCCC18	Cancer	0	0	0	0	0	0	0.27959	0	0	0.264057	0	0	0	0	0	0	0	0	0	0	0	0	0	0.357254	0	0	0.27959	0	0.310655	0	0.155328	0	0	0	0	0.0621311	0	0	0	0	0	0	0.698975	0	0	0	0	0
FCCC19	Cancer	0	0.254754	0	0.379169	0	0	0.0829433	0	0	0.0592452	0	0	0.622075	1.99064	0	0	0	0	0	0	0	0	0	0.106641	0	0	0	0	0	0	1.48113	0	0.0355471	0	1.8129	2.57717	0	0	0	0	0	0.550981	0	0	0	0	0	0
FCCC2	Cancer	0	0.113026	0	0.291985	0.141283	0.207215	0	0	0	1.02195	0	0	0	0	0.348498	0	0	0	0	0	0	0	0	0	0	0	0	0.0941886	0	0	4.21965	0	0.442686	0	0	0.0470943	0	0	0	0	0	0.339079	0	0	0	0	0	0
FCCC3	Cancer	0	0	0	0.266354	0	0	0	0	0	0	0.181121	0	0	0	0.0958875	0	0	0	0	0	0	0	0	0	0	0	0	0	0	0	1.69934	0	0	0	0.2557	0.0372896	0	0	0	0	0	0	0	0	0	0	0	0
FCCC4	Cancer	0	0	0	0	0	0	0	0	0	0	0	0	0	0	0	0	0	0	0	0	0	0	0	0	0	0	0	0	0	0	0.31118	0	0	0	0	0.488998	0	0	0	0	0	0	0	0	0	3.57857	0	0
FCCC5	Cancer	0	0	0	0	0	0	0	0	0	0	0	0	0	0	0	0	0	0	0	0	0	0	0	0.598131	0	0	1.64486	0	0	0	0	0	0	0	0	0	0	0	0	0	0	0	0	0	0	0	0	0
FCCC7	Cancer	0.306616	0	0	0	0	0	0.112964	0	0	0.0806885	0	0	0	0	0	0	0	0	0.252824	0	0	0	0	0.268962	0	0	0	0.123722	0.129102	0	0.150619	0	0	0	1.17267	0	0	0	0	0	0	0	0	0	0	0	0	0
FCCC8	Cancer	0	0	0	0	0	0	0	0	0	0	0	0	0	0	0	0	0	0	0	0	0	0	0	0	0	0	0	0	0	0	0	0	0	0	2.07688	0	0	0	0	0	0	0	0	0	0	0	0	0
FCCC9	Cancer	0	0.0489522	0	0.0885802	0	0	0	0	0	0	0	0	0.191147	0.28672	0	0	0	0	0	0	0	0	0	0.0559454	0	0.216788	0	0	0.0745938	0.0372969	0.421921	0	0	0	2.41731	0	0	0	0	0	0	0	0	0	0	0	0	0
GP000222	Control	0	0	0	0	0	0	0	0	0	0	0	0.439827	0	0	0.418883	0	0	0.0670213	0	0	0	0	0.217819	0	0	0	1.9897	0.242952	0	0	4.80459	0	0	0	0	0	0	0	0	0	0	0	0	0	0	0	0	0
GP001007	Control	0	0	0	0.324366	0	0	0	0	0	0.520044	0	0	0	0	0	0	0	0	0	0	0	0	0	0	0	0	0	0.0775658	0	0	10.2898	0	0	0	0	0	0	0	0	0	0	0	0	0	0	0	0.650495	0
GP001159	Control	0	0	0	0	0	0	0	0	0	0.964719	0	0	0	0	1.57111	0	0	0	0	0	0	0	0	0	0	0	3.30761	0	0	0	1.79162	0	0	0	0	0	0	0	0	0	0	0.882029	0	0	0	0	0	0
GW000369	Control	0	0	0	0	0	0	0	0	0	0	0	0	0	0	0	0	0	0	0	0	0	0	0	0	0	0	8.22917	0	0	0	2.03125	0	0	0	0	0	0	0	0	0	0	0	0	0	0	0	0	0
GW000397	Control	0	0	0	0	0	0	0	0	0	0	0	0	0	0	0	0	0	0	0	0	0	0	0	0	0	0	8.26727	0	0	0	3.05776	0	0	0	0	0	0	0	0	0	0	0	0	0	0	0	0	0
GW000399	Control	0	0	0	0	0	0	0	0	0	0	0	0	0	0	0	0	0	0	0	0	0	0	0	0	0	0	0	0	0	0	10.9737	0	0	0	0	0	0	0	0	0	0	0	0	0	0	0	0	0
GW000419	Control	0	0	0	0	0	0	0	0	0	0	0	0	0	0	0	0	0	0	0	0	0	0	0	0	0	0	10.2602	0	0	0	3.71747	0	0.446097	0	0	0	0	0	0	0	0	0	0	0	0	0	0	0
GW000472	Control	0	0	0	0	0	0	0	0	0	0	0	0	0	0	0	0	0	0	0	0	0	0	0	0	0	0	0	0	0	0	3.122	0	0	0	0	0	0	0	0	0	0	0	0	0	0	0	0	0
GW000668	Control	0	0	0	0	0	0	0	0	0	0	0	0	0	0	0	0	0	0	0	0	0	0	0	0	0	0	0	0	0	0	0	0	0	0	0	0	0	0	0	0	0	0	0	0	0	0	0	0
GW000807	Control	0	0	0	3.12164	0	0	0	0	0	0	0	1.11948	0	0	0	0	0	0	0	0	0	0	0	0	0	0	18.2347	0	0	0	2.90635	0	0	0	0	0	0	0	0	0	0	0	0	0	0	0	0	0
GW000820	Control	0	0	0	0.998386	0	0.443727	0	0	0	0	0	0	0	0	1.21017	0	0	0	0	0	0	0	0	0	0	0	0.675676	0.746269	0	0	13.574	0	0	0	0	0	0.0504236	0	0	0	0	0	0	0	0	0	0	0
GW000835	Control	0	0	0	1.23715	0	0.0297465	0	0	0	0	0	0	0	0	0.158648	0	0	0	0	0	0	0	0	0	0	0	7.68603	0	0	0	3.05855	0	0	0	0	0	0	0	0	0	0	0.214327	0.00610184	0	0	0	0	0
GW000870	Control	0	0	0	0	0	0	0	0	0	0	0	0	0	0	0	0	0	0	0	0	0	0	0	0	0	0	0	0	0	0	1.04031	0	0	0	0	0	0	0	0	0	0	0	0	0	0	0	0	0
GW000874	Control	0	0	0	0	0	0	0	0	0	0	0	0	0	0	0	0	0	0	0	0	0	0	0	0	0	0	0	0	0	0	2.35121	0	0	0	0	0	0	0	0	0	0	0	0	0	0	0	0	0
GW000919	Control	0	0	0	0	0	0	0	0	0	0	0	0	0	0	0	0	0	0	0	0	0	0	0	0	0	0	0	0	0	0	1.72662	0	0	0	0	0	0	0	0	0	0	0	0	0	0	0	0	0
GW000993	Control	0	0.00914077	0	0	0	0.388483	0	0	0	0.0457038	0	0	0	0	1.06947	0	0	0	0	0	0	0	0	0	0	0	25.1782	0	0	0	0.310786	0	0	0	0	0	0	0	0	0	0	0.735832	0	0	0.0319927	0	0	0
GW001140	Control	0	0	0	0	0	0	0	0	0	0	0	0	0	0	0	0	0	0	0	0	0	0	0	0	0	0	0	0	0	0	1.31511	0	0	0	0	0	0	0	0	0	0	0	0	0	0	0	0	0
GW002029	Control	0	0	0	0	7.77244	0	0	0	0	0	0	0	0	0	0	0	0	0	0	0	0	0	0	0	0	0	11.0577	0	0	0	0	0	0	0	0	0	0	0	0	0	0	0	0	0	0	0	0	0
GW002078	Control	0	0	0	0	0	0	0	0	0	0	0	0	0	0	0	0	0	0	0	0	0	0	0	0	0	0	0	0	0	0	0	0	0	0	0	0	0	0	0	0	0	0	0	0	0	0	0	0
GW002106	Control	0	0	0	0	0	0	0	0	0	0	0	0	0	0	0	0	0	0	0	0	0	0	0	0	0	0	11.98	0	0	0	0.402014	0	0	0	0	0	0	0	0	0	0	0.198891	0	0	0	0	0.101562	0
GW002160	Control	0	0	0	0	0	0	0	0	0	0	0	0	0	0	0	0	0	0	0	0	0	0	0	0	0	0	0	0	0	0	0	0	0	0	0	0	0	0	0	0	0	0	0	0	0	0	0	0
GW002297	Control	0	0	0	0	0	0	0	0	0	0	0	0	0	0	0	0	0	0	0	0	0	0	0	0	0	0	0	0	0	0	1.12486	0	0	0	0	0	0	0	0	0	0	0	0	0	0	0	0	0
GW002437	Control	0	0	0	0	0	0	0	0	0	0	0	0	0	0	0	0	0	0	0	0	0	0	0	0	0	0	0	0	0	0	0	0	0	0	0	0	0	0	0	0	0	0	0	0	0	0	0	0
GW002447	Control	0	0	0	0	0	0	0	0	0	0	0	0	0	0	0	0	0	0	0	0	0	0	0	0	0	0	0	0	0	0	1.53089	0	0	0	0	0	0	0	0	0	0	0	0	0	0	0	0	0
GW002468	Control	0	0	0	0	0	0	0	0	0	0	0	0	0	0	5.43971	0	0	0	0	0	0	0	0	0	0	0	0	0	0	0	3.0825	0	0	0	0	0	0	0	0	0	0	0	0	0	0	0	0	0
GW002531	Control	0	0	0	0	0	0	0	0	0	0	0	0	0	0	0	0	0	0	0	0	0	0	1.59902	0	0	0	16.7282	0	0	0	7.01107	0	0	0	0	0	0	0	0	0	0	0	0	0	0	0	0	0
GW002689	Control	0	0	0	0	0	0	0	0	0	0	0	0	0	0	0	0	0	0	0	0	0	0	0	0	0	0	0	0	0	0	0	0	0	0	0	0	0	0	0	0	0	0	0	0	0	0	0	0
GW002696	Control	0	0	0	0	0	0	0	0	0	5.84071	0	0	0	0	0	0	0	0	0	0	0	0	0	0	0	0	0	0	0	0	0	0	0	0	0	0	0	0	0	0	0	0	0	0	0	0	0	0
GW002988	Control	0	0	0	0	0	0	0	0	0	0	0	0	0	0	0	0	0	0	0	0	0	0	0	0	0	0	0	0	0	0	0.98081	0	0	0	0	0	0	0	0	0	0	0	0	0	0	0	0	0
GW004250	Control	0	0	0	0	0	0	0	0	0	0	0	0	0	0	0	0	0	0	0	0	0	0	0	0	0	0	0	0	0	0	0	0	0	0	0	0	0	0	0	0	0	0	0	0	0	0	0	0
GW006139	Control	0	0	0	0	0	0.731776	0	0	0	0	0	0	0	0	0	0	0	0	0	0	0	0	0	0	0	0	0	1.85759	0	0	3.26485	0	0	0	0	0	0	0	0	0	0	0	0	0	0	0	0	0
R1	Cancer	0	0.0124969	0	0.243689	0	0.112472	0	0	0	0.462384	0	0	0	0.256186	0.474881	0	0	0	0	0	0	0	0	0	0	0	0.337416	0.262434	0	0	3.86153	0	0	0	0	0.0437391	0	0	0	0	0	0.268683	0	0	0	0	0	0
R10	Cancer	0	0	0	0	0	0	0	0	0	0	0	0	0	0	0	0	0	0	0	0	0.0902853	0	0	0	0	0	0	0	0	0	0	0	0	0	0	0.415312	0	0	0	0	0	0	0	0	0	0	0	0
R11	Cancer	0	0	0	0	0	0	0	0	0	0.167705	0	0	0	0	3.13848	0	0	0	0	0	0	0	0	0	0.167705	0	0	0	0	0	2.37183	0	0	0	0	0.191663	0	0	0	0	0	0	0	0	0	0	0	0
R12	Cancer	0	0	0	0	0	0.189117	0	0	0	0.0862641	0	0.0696749	0	0.627074	0.839416	0	0	0	0	0	0	0	0	0	0	0	2.90312	0	0	0	6.28069	0	0	0	0	0	0	0	0	0	0	0.285335	0	0	0.0298606	0	0	0
R13	Cancer	0	0	0	0	0	0	0	0	0	0	0	0	0	0	0	0	0	0	0	0	0	0	0	0	0	0	4	0	0	0	2.6	0	0	0	0	1.6	0	0	0	0	0	0	0	0	0	0	0	0
R14	Cancer	0	0	0	0	0	0	0	0	0	0	0	0	0	0.849565	2.15499	0	0	0	0	0	0	0	0	0	0	0	0	0.0828844	0	0	8.82719	0	0	0	0	0.331538	0	0	0	0	0	0	0	0	0	0	0	0
R15	Cancer	0	0	0	0	0	0	0	0	0	0	0	0	0	0	0	0	0	0	0	0	0	0	0	0	0	0	3.24867	0.236267	0	0	9.0569	0	0	0	0	0	0	0	0	0	0	0	0	0	0	0	0	0
R16	Cancer	0	0	0	0	0	0	0	0	0	0	0	0	0	0	0	0	0	0	0	0	0	0	0	0	0	0	0	0	0	0	1.80018	0	0	0	0	6.12061	0	0	0	0	0	0	0	0	0	0	0	0
R17	Cancer	0	0.0311222	0	0	0	0	0	0	0	0	0	0	0	0.889205	1.48053	0	0	0	0	0	0	0	0	0	0	0	0	0	0	0	0.987018	0	0	0	0	0	0	0	0	0	0	0	0	0	0	0	0	0
R18	Cancer	0	0	0	0.433197	0	0	0	0	0	1.86959	0	1.52189	0	0	0	0	0	0	0	0	0	0	0	0	0	0	5.12426	1.50479	0	0	1.49909	0	0	0	0	0	0	0	0	0	0	0	0	0	0	0	0	0
R19	Cancer	0	0	0	0	0	0	0	0	0	0	0	0.403986	0	0	3.71667	0	0	0	0	0	0	0.834904	0	0	0	0	0	0	0	0	0.619445	0	0	0	0	4.49771	0	0	0	0	0	0	0	0	0	0	0	0
R2	Cancer	0	0	0	1.93161	0	0.391543	0	0	0	0.313234	0	0	0	0	1.33125	0	0	0	0	0	0	0	0	0	0	0	2.793	0	0	0	7.50457	0	0	0	0	0	0	0	0	0	0	0	0	0	0	0	0	0
R20	Cancer	0	0	0	0	0	0.0332129	0	0	0	0	0.0207581	0	0	0	1.52572	0	0	0	0	0	0	0	0	0	0	0	0.734836	0	0	0	0.483663	0	0	0	0	0	0	0	0	0	0	0.0477436	0	0	0	0	0	0
R21	Cancer	0	0	0	0	0	0	0	0	0	0.588019	0	0	0	0	2.02132	0	0	0	0	0	0	0	0	0	0	0	2.79309	0	0	0	5.80669	0	0	9.29805	0	0	0	0	0	0	0	0.404263	0	0	0	0	0	0
R23	Cancer	0	0	0	0	0	0	0	0	0	0	0	0	0	0	0	0	0	0	0	0	0	0	0	0	0	0	0	0	0	0	4.43796	0	0	0	0	0	0	0	0	0	0	0.145985	0	0	0	0	0	0
R24	Cancer	0	0	0	0	0	0	0	0	0	0	0	0	0	0	1.32545	0	0	0	0	0	0	0	0	0	0	0	0	0	0	0	2.43597	0	0	0	0	0	0	0	0	0	0	0.0716461	0	0	0	0	0	0
R25	Cancer	0	0	0	0	0	0	0	0	0	0	0	0	0	0	0	0	0	0.221402	0	0	0	0	0	0	0	0	0	0.369004	0	0	3.02583	0	0	0	0	0	0	0	0	0	0	0	0	0	0	0	0	0
R26	Cancer	0	0	0	0	0	0.188166	0	0	0	0.114991	0	0	0	0	0	0	0	0	0	0	0	0	0	0	0	0	0	0.669036	0	0	4.74598	0	0	0	0	0	0	0	0	0	0	0.355425	0	0	0	0	0	0
R27	Cancer	0	0	0	0	0	0.158828	0	0	0	0.923795	0	0.359794	0	0	0	0	0	0	0	0	0	0	0	0	0	0	0.813588	0.165311	0	0	1.95456	0	0	0	0	0	0	0	0	0	0	0	0	0	0	0	0	0
R28	Cancer	0	0.142058	0	0.0743072	0	0	0	0	0	0	0	0	0	0	0.286301	0	0	0	0	0	0	0	0	0	0	0	0	0	0	0	0	0	0	0	0	0.535449	0	0	0	0	0	0	0.437101	0	0	0	0	0
R29	Cancer	0	0.0971642	0	0	0	0	0	0	0	0.042933	0	0	0	0	0.43159	0	0	0.705005	0	0	0	0	0	0	0	0	0	0	0	0	2.03819	0	0	0	0	0	0	0	0	0	0	0	0	0	0.0587504	0	0	0
R3	Cancer	0	0.788066	0	0	0	0	0	0	0	0.140726	0	0	0	0	0	0	0	0	0	0	0	0	0	0	0	0	0.675486	0	0	0	0.394033	0	0	0	0	0	0	0	0	0	0	0	0	0	0	0	0	0
R30	Cancer	0	0	0	0	0	0	0	0	0	0.714547	0	0	0	0	1.88714	0	0	0	0	0	0	0	0	0	0	0	2.89483	0	0	0	1.99707	0	0	0	0	0	0	0	0	0	0	0	0	0	0	0	0	0
R32	Cancer	0	0	0	0	0	0.112613	0	0	0	4.26319	0	0.418275	0	0	0	0	0	0	0	0	0	0	0	0	0	0	1.4157	0	0	0	3.0888	0	4.68147	0	0	0	0.0804376	0	0	0	0	0.740026	0	0	0	0	0	0
R33	Cancer	0	0	0	0	0	0	0	0	0	0	0	0	0	0	2.05171	0	0	1.68634	0	0	0	0	0	0	0	0	0	0	0	0	0.674536	0	0	0	0	0	0	0	0	0	0	0	0	0	0	0	0	0
R5	Cancer	0	0	0	0	0	0	0	0	0	0	0	0	0	0	0	0	0	0	0	0	0	0	0	0	0	0	0	0	0	0	0	0	0	0	0	3.12094	0	0	0	0	0	0	0	0	0	0	0	0
R6	Cancer	0	0	0	0	0	0	0	0	0	0	0	0	0	0	0	0	0	0	0	0	0	0	0	0	0	0	1.17647	2.88425	0	0	7.28653	0	0	0	0	0	0	0	0	0	0	0	0	0	0	0	0	0
R8	Cancer	0	0	0	0	0	0	0	0	0	0	0	0	0	0	5.6137	0	0	0	0	0	0	0	0	0	0	0	0	0	0	0	7.4215	0	0	0	0	0	0	0	0	0	0	0.499524	0	0	0	0	0	0
S1P1	Cancer	0	0	0	0.191932	0	0.2518	0.0457819	0	0	0.470145	0	0.392668	0	0	0	0	0	0	0	0	0	0	0.0739554	0	0	0	3.05506	0.033456	0	0	2.03729	0	0	0	0	0	0	0	0	0	0	0.161997	0	0	0	0	0	0
T2P0	Control	0	0	0	0	0	2.65034	0	0	0	0.693635	0	0	0	0	0.0267518	0	0	2.91212	0	0	0	0	0.0458602	0	0	0	0.223568	0.238855	0	0	9.7835	0	0	0	0	0	0	0	0	0	0	0.124205	0.128026	0	0.0401276	0	0	0
S2P2	Cancer	0	0	0	2.15601	0	0.719729	0	0	0	8.93673	0	0	0	0.0953986	0.116598	0	0	1.63026	0	0	0	0	0	0	0	0	0.370995	0.0455793	0	0	0.881907	0	0	0	0	0	0.0180197	0	0	0	0	0.321175	0.393254	0	0.0317995	0	0	0
T2P2	Control	0	0	0	0	0	2.41755	0.0236072	0.168748	0	0.615535	0.0288532	0	0	0.095303	0.152135	0	0	3.29714	0	0	0	0	0.0340993	0	0	0	0.118036	0.23782	0	0	7.56829	0	0	0	0	0	0.0087434	0	0	0	0	0.24569	0.15913	0	0.0131151	0	0	0
S2P3	Cancer	0	0	0	1.17074	0	3.10418	0	0	0	0.044515	0	0	0	0.10832	0.0593533	0	0	4.0657	0	0	0	0	0.0118707	0	0	0	1.22268	0.194382	0	0	2.21536	0	0	0	0	0	0	0	0	0	0	0.140964	0.0563857	0	0	0	0	0
S1P2	Cancer	0	0	0	0.431048	0	0	0.0924794	0	0	7.94382	0	1.33233	0	0	0	0	0	0	0	0	0	0	0.103452	0	0	0	4.02677	0	0	0	2.6725	0	0	0	0	0	0	0	0	0	0	0.189661	0.0376187	0	0	0	0	0
T2P3	Control	0	0	0	0	0	1.48653	0	0	0	3.35133	0	0	0	0	0	0	0	0.619556	0	0	0	0	0	0	0	0	0.404858	0.094058	0	0	8.23007	0	0	0	0	0	0	0	0	0	0	0.400769	0.108371	0	0.03885	0	0	0
S3P1	Cancer	0	0	0	0.185551	0	0.393288	0	0	0.215804	0.0746239	0.0927756	0.0766407	0	0	0.131096	0	0	0	0	0	0	0	0	0	0	0	0.328748	0	0	0	2.63805	0	0	0	0	0	0	0	0	0	0	0.0645396	0	0	0	0	0	0
S4P1	Cancer	0	0	0	0.501763	0	2.71736	0.0189583	0	0	0	0	0.0353888	1.04144	0	0.0733054	0	0	0	0	0	0	0	0	0	0	0	2.83995	0.0353888	0	0	1.83769	0	0	0	0	0	0	0	0	0	0	1.44589	0.0126389	0	0	0	0	0
T4P1	Control	0	0	0	0.219488	0	1.07821	0	0	0	0.165017	0.0672883	0	2.19648	0.650453	0.954853	0	0	0	0	0	0	0	0	0	0	0	2.65308	0	0	0	0	0	0	0	0	0	0	0	0	0	0	0.759396	0.0192252	0	0	0	0	0
S3P2	Cancer	0	0	0	0.159463	0	0.276037	0	0	0.328824	0.291433	0.0516881	0.0406906	0.146266	0	0.208952	0	0	0	0	0	0	0	0	0	0	0	0.192456	0.0186957	0	0	3.00451	0	0	0	0	0	0.0230947	0	0	0	0	0	0.0373914	0	0	0	0	0
T3P2	Control	0	0	0	0.340336	0	0.274076	0	0	0	4.33853	0.0361419	0.266546	0.0602364	0	0.100896	0	0	0	0	0	0	0	0	0	0	0	2.09773	0	0	0	12.1151	0	0	0	0	0	0.0361419	0	0	0	0	0	0.109931	0	0	0	0	0
S4P2	Cancer	0	0	0	0.195844	0	3.14014	0	0	0	0	0	0.0464715	1.50037	0	0.755162	0	0	0	0	0	0	0	0	0	0	0	0.116179	0.716989	0	0	1.69787	0	0	0	0	0	0	0	0	0	0	0.750183	0.0182567	0	0	0	0	0
T4P2	Control	0	0.00335587	0	0	0	1.28194	0	0	0	0.0989983	0.0453043	0	1.29537	0.342299	0.16276	0	0	0	0	0	0	0	0	0	0	0	2.48838	0	0	0	0	0	0	0	0	0	0	0	0	0	0	0.496669	0.0218132	0	0	0	0	0
S4P3	Cancer	0	0	0	0.205714	0	2.49013	0	0	0	0	0	0.426358	0.555758	0	0.182488	0	0	0	0	0	0	0	0	0	0	0	1.24755	0.0116129	0	0	1.34046	0	0	0	0	0	0	0	0	0	0	0.472809	0	0	0	0	0	0
S1P3	Cancer	0	0	0.00726991	0.579169	0	0.149033	0.147821	0	0	6.93913	0.0387728	0.874812	0.0230214	0	0.121165	0	0	0	0	0	0	0	0.0630059	0	0	0	3.14545	0.958416	0	0	2.74197	0	0	0	0	0	0	0	0	0	0	0.0848156	0.0121165	0	0.00969321	0	0.0726991	0
T4P3	Control	0	0	0	0.0777856	0	1.87566	0	0.0322884	0	0.149701	0.0410943	0	0.594399	0.26271	0.275919	0	0	0	0	0	0	0	0	0	0	0	0.598802	0	0	0	0	0	0	0	0	0	0	0	0	0	0	0.463778	0.033756	0	0	0	0	0
S3P3	Cancer	0	0	0	0.175876	0	1.43345	0.00919614	0	2.60711	0.141391	0.066672	0.0632235	0.0609244	0	0.331061	0	0	0	0	0	0	0	0.0413826	0	0	0	0.14369	0.14369	0	0	2.66343	0	0	0	0	0	0.0367846	0	0	0	0	0.116101	0.0459807	0	0	0	0	0
T3P3	Control	0	0	0	0.187773	0	0.144678	0	0	0	5.95949	0.103121	0.240103	0	0	0.284738	0	0	0	0	0	0	0	0	0	0	0	0.972727	3.56461	0	0	9.27938	0	0	0	0	0	0.0230869	0	0	0	0	0	0.107739	0	0	0	0	0
S5P1	Cancer	0	0	0	0.0132307	0	0.555688	0	0	0	0	0	0.353259	0	0	0.265936	0	0	0.169352	0	0	0	0	0	0	0	0	0.321505	0.400889	0	0	5.53703	0	0	0	0	0	0.0132307	0	0	0	0	0	0	0	0	0	0	0
T5P1	Control	0	0	0.00240283	0	0	0.529825	0	0.0780921	0	0.598306	0.103322	0.111732	0	0.580285	3.12128	0	0	0.0468553	0	0	0	0	0	0	0	0	0.0540638	4.77684	0	0	4.10404	0	0	0	0	0.00600709	0	0	0	0	0	0	0.0528624	0.0180213	0	0	0	0
S5P3	Cancer	0	0	0	0.861051	0	0.40275	0	0	0	0	0	0.0555517	0	0	0.136565	0	0	0.391177	0	0	0	0	0	0	0	0	4.5807	0.178228	0	0	2.16652	0	0	0	0	0	0	0	0	0	0	0.2685	0.0162026	0	0	0	0	0
T5P3	Control	0	0	0	0	0	0.311227	0	0	0	0.448412	0	0	0	0.649071	7.09474	0	0	0	0	0	0	0	0	0	0	0	0	0.952108	0	0	6.65042	0	0	0	0	0	0.0245705	0	0	0	0	0.227277	0.192469	0.0389033	0	0	0	0
S6P1	Cancer	0	0	0	2.27753	0	0.377074	0	0	2.12454	1.39948	0	0.688429	0.108813	0	0.285499	0	0	0	0	0	0	0	0.0193924	0	0	0	0.549451	2.44128	0	0	1.47167	0	0	0	0	0	0	0	0	0.234863	0	0.426632	0.0215471	0	0.00538677	0	0	0
T1P1	Control	0	0	0	0.452777	0.0179318	0.563954	0	0	0.743271	1.83352	0.513745	0.459053	0.126419	0	0.11297	0	0	0	0	0	0	0	0.113867	0	0	0	0.956659	0	0	0	2.12043	0	0.732512	0	0	0	0	0.00986246	0	3.53524	0	0.698442	0.0170352	0	0	0	0	0
T6P1	Control	0	0	0	0	0	1.123	0	0	0	1.81953	0.193479	0	0	0.0716285	0.48658	0	0	0	0	0	0	0	0.0214062	0	0	0	0.298864	6.06537	0	0	5.51293	0	0	0	0	0	0.0115264	0	0	0	0	0.430594	0.211592	0	0.116911	0	0	0
T1P2	Control	0	0	0	0	0	0.293101	0	0	0.36074	0.415852	0.102711	0.177865	0.0275565	0	0.115236	0	0	0	0	0	0	0	0.112731	0	0	0	0.673881	0.0563655	0	0	2.02415	0	3.66251	0	0	0.00751541	0	0.0100205	0	0.894333	0	0.718974	0	0	0	0	0	0
T1P3	Control	0	0	0	0.0864269	0	0.957555	0	0.00960298	0.701018	1.20998	0.0932861	0.211266	0.186572	0	0.242818	0	0.0150904	0	0	0	0	0	0.0672209	0	0	0	1.89316	0.00823113	0	0	1.81085	0	0.967158	0	0	0	0	0	0	2.71353	0	1.20998	0	0	0	0	0	0
S2P1	Cancer	0	0	0	1.15836	0	1.2198	0	0	0	0.167268	0	0	0	0.683864	1.29263	0	0	1.12195	0	0	0.0307227	0	0.0375499	0	0	0	0.370948	0.0204818	0	0	0.791962	0	0	0.00568938	0	0	0.0216197	0	0	0	0	0.691829	0.224162	0	0	0	0	0
T2P1	Control	0	0	0	0	0.00513881	0.918563	0.0334023	0.100207	0	4.10334	0.0372564	0	0	0	0.132324	0	0	0.450931	0	0	0	0	0.0963527	0	0	0	0.427806	0.254371	0	0	5.84797	0	0	0	0	0	0.00770822	0.0102776	0	0	0	0.483048	0.290343	0	0.0719434	0	0	0
S2P0	Cancer	0	0	0	0.909868	0	0.619393	0	0	0	0.140965	0	0	0	0.281931	1.17044	0	0	3.349	0	0	0	0	0	0	0	0	0.392994	5.43785	0	0	3.61384	0	0	0	0	0	0.0170867	0	0	0	0	1.26869	0.337463	0	0	0	0	0
S7P1	Cancer	0	0	0	0	0	0.496787	0.0937989	0	0	0.129697	0	0	0.304557	0.684384	0.252446	0	0	0	0	0	0	0	0.0208442	0	0	0	0	2.66111	0	0	6.16872	0	0	0	0	0	0.0127381	0	0	0	0	0	0.200336	0	0	0	0	0
T7P1	Control	0	0.0244471	0.00431419	0.533521	0	1.72999	0.0316374	0	0	0	0.0992263	0	0.150997	0	0.335069	0	0	0	0	0	0	0	0	0	0	0	3.08464	0.517703	0	0	0	0	0	0	0	0	0.0115045	0	0	0	0	1.13319	0.0445799	0	0	0	0	0
S7P2	Cancer	0	0	0	0	0	0.258486	0.189478	0	0	1.46319	0	0	0.376617	0.249129	0.457321	0	0	0	0	0	0	0	0.0210531	0	0	0	0	12.0436	0	0	2.9989	0	0	0	0	0	0.0105266	0	0	0	0	0	0.325154	0	0	0	0	0
T7P2	Control	0	0	0	0.518205	0	0.820887	0.0103007	0	0	0	0.0340715	0	0.0792362	0.0301097	0.164019	0	0	0	0	0	0	0	0	0	0	0	6.23826	1.28521	0	0	0	0	0	0	0	0.00158472	0.00713126	0	0.00633889	0	0	0.317737	0.037241	0	0	0	0	0
S7P3	Cancer	0	0	0	0	0	0.51927	0.0585358	0	0	1.1575	0	0	0.347439	0.0793066	0.606129	0	0	0	0	0	0	0	0.00755301	0	0	0	0	0.94035	0	0	1.7844	0	0	0	0	0	0	0	0	0	0	0	0.0509828	0	0	0	0	0
		Controls
		Case
		FCCC
[truncated: 344 more columns]

## Sheet: Venn Bca vs controls
	Cancer	Control
g__[Bacteroides] pectinophilus group	1	0
g__[Clostridium] innocuum group	1	1
g__[Eubacterium] brachy group	1	1
g__[Eubacterium] eligens group	1	1
g__[Eubacterium] fissicatena group	1	1
g__[Eubacterium] hallii group	1	1
g__[Eubacterium] nodatum group	1	1
g__[Eubacterium] oxidoreducens group	1	1
g__[Eubacterium] ruminantium group	1	1
g__[Eubacterium] siraeum group	1	1
g__[Eubacterium] ventriosum group	1	1
g__[Eubacterium] xylanophilum group	1	1
g__[Ruminococcus] gauvreauii group	1	1
g__[Ruminococcus] gnavus group	1	1
g__[Ruminococcus] torques group	1	1
g__A2	0	0
g__Acetitomaculum	1	0
g__Acidaminococcus	1	1
g__Acidibacter	1	0
g__Actinobaculum	1	0
g__Actinomyces	1	1
g__Actinotignum	1	0
g__Adlercreutzia	1	1
g__Aeribacillus	1	0
g__Aerococcus	1	0
g__Aeromonas	1	0
g__Agathobacter	1	1
g__Akkermansia	1	1
g__Alcanivorax	1	0
g__Alicyclobacillus	1	0
g__Alistipes	1	1
g__Allisonella	1	0
g__Alloprevotella	1	1
g__Alloscardovia	1	1
g__Anaerobacillus	1	0
g__Anaerococcus	1	1
g__Anaerofilum	1	1
g__Anaerofustis	1	1
g__Anaeroglobus	0	1
g__Anaeroplasma	1	1
g__Anaerostignum	1	0
g__Anaerostipes	1	1
g__Anaerotruncus	1	1
g__Anaerovorax	0	1
g__Angelakisella	1	1
g__Anoxybacillus	1	0
g__Aquamonas	1	1
g__Arachidicoccus	1	0
g__Asaccharobacter	0	1
g__Asaccharospora	0	1
g__Atopobium	1	1
g__Azomonas	1	0
g__Bacteroides	1	1
g__Barnesiella	1	1
g__Bifidobacterium	1	1
g__Bilophila	1	1
g__Blautia	1	1
g__Bordetella	0	1
g__Butyricicoccus	1	1
g__Butyricimonas	1	1
g__CAG-352	1	1
g__CAG-56	1	1
g__Caldalkalibacillus	1	0
g__Caldicellulosiruptor	1	0
g__Caloramator	1	0
g__Campylobacter	1	1
g__Candidatus Saccharimonas	1	1
g__Candidatus Soleaferrea	1	1
g__Candidatus Stoquefichus	1	0
g__Caproiciproducens	1	1
g__Carboxydocella	1	0
g__Castellaniella	1	0
g__Catenibacillus	1	0
g__Catenibacterium	1	1
g__Catenisphaera	1	0
g__Cetobacterium	1	0
g__Christensenella	0	1
g__Christensenellaceae R-7 group	1	1
g__Citrobacter	1	1
g__Cloacibacillus	1	1
g__Clostridioides	1	0
g__Clostridium sensu stricto 1	1	1
g__Clostridium sensu stricto 2	1	0
g__Colidextribacter	1	1
g__Collinsella	1	1
g__Conservatibacter	1	1
g__Coprobacillus	1	0
g__Coprobacter	1	1
g__Coprococcus	1	1
g__Coriobacteriaceae UCG-002	1	1
g__Cosenzaea	1	0
g__Criibacterium	1	0
g__Cronobacter	1	0
g__Cutibacterium	1	1
g__Defluviitaleaceae UCG-011	1	1
g__Desulfovibrio	1	1
g__Dialister	1	1
g__Dielma	1	1
g__Dorea	1	1
g__DTU089	1	1
g__Effusibacillus	1	0
g__Eggerthella	1	1
g__Eisenbergiella	1	1
g__Enterobacter	1	1
g__Enterococcus	1	1
g__Enterorhabdus	0	1
g__Epulopiscium	0	1
g__Erysipelatoclostridium	1	1
g__Erysipelothrix	1	0
g__Erysipelotrichaceae UCG-003	1	1
g__Escherichia-Shigella	1	1
g__Eubacterium	0	1
g__Exiguobacterium	1	0
g__Ezakiella	1	1
g__Faecalibacterium	1	1
g__Faecalibaculum	0	1
g__Faecalicoccus	1	0
g__Faecalitalea	1	1
g__Falsibacillus	1	0
g__Family XIII AD3011 group	1	1
g__Family XIII UCG-001	1	1
g__Fastidiosipila	1	0
g__Faucicola	0	1
g__FD2005	1	1
g__Fenollaria	1	1
g__Filobacillus	1	0
g__Finegoldia	1	1
g__Flavonifractor	1	1
g__Fluviicola	1	1
g__Fonticella	1	0
g__Fournierella	1	1
g__Frisingicoccus	1	1
g__Fusicatenibacter	1	1
g__Fusobacterium	1	1
g__Gallicola	1	0
g__Gardnerella	1	1
g__GCA-900066575	1	1
g__Gemella	1	0
g__Geobacillus	1	0
g__Georgenia	1	0
g__Gordonibacter	1	0
g__Granulicatella	1	0
g__Haemophilus	1	1
g__Hafnia-Obesumbacterium	1	0
g__Harryflintia	1	1
g__Helcococcus	1	0
g__Hespellia	1	1
g__Holdemanella	1	1
g__Holdemania	1	1
g__Howardella	1	1
g__HT002	1	1
g__Hungatella	1	1
g__Hymenobacter	1	0
g__Ileibacterium	0	1
g__Incertae Sedis_f__Lachnospiraceae	1	0
g__Incertae Sedis_f__Morganellaceae	1	1
g__Incertae Sedis_f__Ruminococcaceae	1	1
g__Intestinibacter	1	1
g__Intestinimonas	1	1
g__Isoptericola	1	0
g__Jonquetella	1	0
g__Kallotenue	1	0
g__Klebsiella	1	1
g__Lachnoclostridium	1	1
g__Lachnospira	1	1
g__Lachnospiraceae AC2044 group	1	1
g__Lachnospiraceae FCS020 group	1	1
g__Lachnospiraceae NC2004 group	1	1
g__Lachnospiraceae ND3007 group	1	1
g__Lachnospiraceae NK4A136 group	1	1
g__Lachnospiraceae NK4B4 group	1	1
g__Lachnospiraceae UCG-001	1	1
g__Lachnospiraceae UCG-003	1	0
g__Lachnospiraceae UCG-004	1	1
g__Lachnospiraceae UCG-006	0	0
g__Lachnospiraceae UCG-008	0	1
g__Lachnospiraceae UCG-009	1	0
g__Lachnospiraceae UCG-010	1	1
g__Lacticaseibacillus	1	1
g__Lactiplantibacillus	1	1
g__Lactobacillus	1	1
g__Lactococcus	1	1
g__Latilactobacillus	0	1
g__Lawsonella	1	0
g__Lentilactobacillus	0	1
g__Levilactobacillus	0	1
g__Ligilactobacillus	1	1
g__Limosilactobacillus	1	0
g__Mailhella	1	0
g__Marvinbryantia	1	1
g__Megamonas	1	0
g__Megasphaera	1	1
g__Merdibacter	1	1
g__Mobiluncus	1	0
g__Mogibacterium	1	0
g__Moheibacter	1	0
g__Monoglobus	1	1
g__Morganella	1	1
g__Moryella	1	0
g__Murdochiella	1	1
g__Mycobacterium	1	0
g__Negativibacillus	1	1
g__Negativicoccus	1	0
g__Neisseria	1	1
g__Nesterenkonia	1	0
g__NK4A214 group	1	1
g__Nocardiopsis	0	1
g__Oblitimonas	0	1
g__Oceanivirga	1	0
g__Oceanobacillus	1	1
g__Odoribacter	1	1
g__Oerskovia	0	1
g__Oribacterium	1	0
g__Ornithinibacillus	1	0
g__Oscillibacter	1	1
g__Oscillospira	1	1
g__Paeniclostridium	1	1
g__Paludicola	1	1
g__Papillibacter	0	1
g__Parabacteroides	1	1
g__Paraprevotella	1	1
g__Parasutterella	1	1
g__Parvibacter	0	0
g__Parvimonas	1	1
g__Paucisalibacillus	1	0
g__Pediococcus	1	0
g__Peptoclostridium	1	0
g__Peptococcus	1	1
g__Peptoniphilus	1	1
g__Peptostreptococcus	1	1
g__Phascolarctobacterium	1	1
g__Phocea	1	1
g__Porphyromonas	1	1
g__Prevotella	1	1
g__Prevotella_7	1	1
g__Prevotella_9	1	1
g__Prevotellaceae Ga6A1 group	1	0
g__Prevotellaceae NK3B31 group	1	1
g__Prevotellaceae UCG-001	1	0
g__Propionimicrobium	1	0
g__Proteus	1	0
g__Providencia	1	0
g__Pseudoflavonifractor	1	1
g__Pseudoglutamicibacter	1	0
g__Pseudomonas	1	1
g__Pseudonocardia	1	0
g__Pygmaiobacter	1	1
g__Pyramidobacter	1	0
g__Rhodanobacter	1	0
g__Rhodobaca	1	0
g__Rikenella	0	1
g__Rikenellaceae RC9 gut group	1	1
g__Robinsoniella	1	1
g__Romboutsia	1	1
g__Roseburia	1	1
g__Rothia	1	1
g__Ruminiclostridium	1	1
g__Ruminococcus	1	1
g__S5-A14a	1	0
g__Saccharococcus	1	0
g__Salmonella	1	1
g__Sanguibacteroides	1	1
g__Sellimonas	1	1
g__Senegalimassilia	1	1
g__Shuttleworthia	1	1
g__Slackia	1	1
g__Sneathia	1	1
g__Soonwooa	0	1
g__Sphingobacterium	1	1
g__Spirosoma	1	0
g__Sporacetigenium	1	0
g__Staphylococcus	1	1
g__Stenotrophomonas	1	1
g__Streptomyces	1	0
g__Subdoligranulum	1	1
g__Sutterella	1	1
g__Synergistes	0	1
g__Tepidiphilus	1	0
g__Terrisporobacter	0	1
g__Thermobrachium	1	0
g__Thermus	1	0
g__TM7x	1	1
g__Tolumonas	1	1
g__Trueperella	1	0
g__Turicella	0	0
g__Turicibacter	1	1
g__Tuzzerella	1	1
g__Tyzzerella	1	1
g__UBA1819	1	1
g__UC5-1-2E3	1	1
g__UCG-002	1	1
g__UCG-003	1	1
g__UCG-004	1	1
g__UCG-005	1	1
g__UCG-007	1	1
g__UCG-008	1	0
g__UCG-009	1	1
g__un_c__Actinobacteria	1	1
g__un_c__Alphaproteobacteria	1	1
g__un_c__Bacteroidia	1	1
g__un_c__Clostridia	1	1
g__un_c__Gammaproteobacteria	1	1
g__un_f__[Clostridium] methylpentosum group	1	1
g__un_f__[Eubacterium] coprostanoligenes group	1	1
g__un_f__Acetobacteraceae	0	1
g__un_f__Actinomycetaceae	1	0
g__un_f__Anaerovoracaceae	1	1
g__un_f__Bacillaceae	1	1
g__un_f__Barnesiellaceae	1	1
g__un_f__Bifidobacteriaceae	1	1
g__un_f__Butyricicoccaceae	1	1
g__un_f__Caloramatoraceae	1	0
g__un_f__Carnobacteriaceae	1	0
g__un_f__Christensenellaceae	1	1
g__un_f__Clostridiaceae	1	0
g__un_f__Coralloluteibacterium	1	0
g__un_f__Coriobacteriales Incertae Sedis	1	1
g__un_f__Corynebacteriaceae	1	1
g__un_f__Desulfovibrionaceae	1	1
g__un_f__Eggerthellaceae	1	1
g__un_f__Enterobacteriaceae	1	1
g__un_f__Enterococcaceae	1	0
g__un_f__Erysipelatoclostridiaceae	1	1
g__un_f__Erysipelotrichaceae	1	1
g__un_f__Ethanoligenenaceae	1	1
g__un_f__Flavobacteriaceae	1	1
g__un_f__Hungateiclostridiaceae	1	0
g__un_f__Hydrogenoanaerobacterium	1	1
g__un_f__Lachnospiraceae	1	1
g__un_f__Lactobacillaceae	1	1
g__un_f__Microbacteriaceae	0	1
g__un_f__Micrococcaceae	1	0
g__un_f__Mitochondria	1	1
g__un_f__Moraxellaceae	0	1
g__un_f__Muribaculaceae	1	1
g__un_f__Oscillospiraceae	1	1
g__un_f__P5D1-392	1	0
g__un_f__Paracaedibacteraceae	1	0
g__un_f__Pasteurellaceae	1	0
g__un_f__Peptococcaceae	1	1
g__un_f__Planococcaceae	1	1
g__un_f__Prevotellaceae	1	1
g__un_f__Promicromonosporaceae	1	0
g__un_f__Pseudomonadaceae	1	0
g__un_f__Puniceicoccaceae	1	1
g__un_f__Rikenellaceae	1	1
g__un_f__Ruminococcaceae	1	1
g__un_f__Saccharimonadaceae	1	1
g__un_f__Selenomonadaceae	0	1
g__un_f__Sporolactobacillaceae	1	0
g__un_f__Staphylococcaceae	0	1
g__un_f__Synergistaceae	0	1
g__un_f__Tannerellaceae	1	1
g__un_f__UCG-010	1	1
g__un_f__UCG-011	1	1
g__un_f__vadinBE97	1	1
g__un_f__Veillonellaceae	1	0
g__un_f__Victivallaceae	1	1
g__un_f__Yersiniaceae	0	1
g__un_o__Bacillales	1	1
g__un_o__Bacteroidales	1	1
g__un_o__Burkholderiales	1	1
g__un_o__Candidatus Jorgensenbacteria	1	0
g__un_o__Chloroplast	1	1
g__un_o__Clostridia UCG-014	1	1
g__un_o__Clostridia vadinBB60 group	1	1
g__un_o__Coriobacteriales	1	1
g__un_o__DTU014	1	1
g__un_o__Enterobacterales	1	1
g__un_o__Erysipelotrichales	0	1
g__un_o__Gastranaerophilales	1	1
g__un_o__Izemoplasmatales	1	1
g__un_o__Lactobacillales	1	0
g__un_o__Micrococcales	1	0
g__un_o__Oscillospirales	1	1
g__un_o__Peptostreptococcales-Tissierellales	1	0
g__un_o__Pseudomonadales	1	0
g__un_o__RF39	1	1
g__un_o__Rhodospirillales	1	1
g__un_o__Rickettsiales	1	0
g__un_o__Saccharimonadales	1	0
g__un_p__Firmicutes	1	1
g__un_p__Proteobacteria	1	1
g__un_p__Verrucomicrobiota	0	1
g__Ureaplasma	1	0
g__V9D2013 group	1	1
g__Varibaculum	1	0
g__Veillonella	1	1
g__Vibrionimonas	1	0
g__Victivallis	1	1
g__W5053	1	0
g__Weissella	1	0

## Sheet: Male vs Female Abundance
Gender	Female	Male	Total		Abundance
g__Bacteroides	32.0992	27.7761	59.8753
g__Escherichia-Shigella	4.02106	6.9205	10.9416
g__Prevotella	4.24167	5.4529	9.69457
g__Parabacteroides	3.71979	3.56325	7.28304
g__Faecalibacterium	2.90258	3.58516	6.48775
g__Blautia	3.39611	2.77123	6.16734
g__Alistipes	3.06517	2.85488	5.92005
g__UCG-002	2.83639	2.08158	4.91797
g__Incertae Sedis_f__Morganellaceae	1.35092	3.04424	4.39517
g__Fenollaria	1.49125	2.65144	4.14269
g__Lachnoclostridium	1.50831	2.06246	3.57077
g__Porphyromonas	2.16507	1.39894	3.564
g__Pseudomonas	1.23311	1.76102	2.99413
g__[Ruminococcus] torques group	1.59278	1.26817	2.86095
g__Peptoniphilus	1.43954	1.24533	2.68487
g__Nesterenkonia	1.20491	1.37546	2.58037
g__Stenotrophomonas	1.28006	1.01418	2.29424
g__Fusobacterium	0.952089	1.26743	2.21952
g__Campylobacter	1.40002	0.524858	1.92488
g__Ruminococcus	0.970284	0.940987	1.91127
g__Sutterella	0.607867	1.09083	1.6987
g__Odoribacter	1.0601	0.612093	1.67219
g__Agathobacter	0.79087	0.814955	1.60583
g__Anaerococcus	0.665708	0.7965	1.46221
g__Ornithinibacillus	0.681556	0.647939	1.32949
g__Falsibacillus	0.743495	0.574265	1.31776
g__Dialister	0.645178	0.620485	1.26566
g__Erysipelotrichaceae UCG-003	1.22498	0.0288434	1.25382
g__Finegoldia	0.352958	0.900559	1.25352
g__Lachnospiraceae NK4A136 group	0.597788	0.614373	1.21216
g__Subdoligranulum	0.216206	0.995023	1.21123
g__UBA1819	0.836529	0.359382	1.19591
g__Ezakiella	0.536547	0.631657	1.1682
g__[Eubacterium] siraeum group	0.582615	0.559633	1.14225
g__Flavonifractor	0.60278	0.502664	1.10544
g__Prevotella_9	0.755644	0.302111	1.05775
g__[Ruminococcus] gnavus group	0.496622	0.467707	0.964329
g__Citrobacter	0.313006	0.647131	0.960137
g__Oscillibacter	0.513737	0.373564	0.8873
g__Fusicatenibacter	0.312867	0.550168	0.863035
g__Lachnospiraceae UCG-009	0.774905	0.0875469	0.862452
g__UCG-005	0.532897	0.305432	0.838329
g__Eisenbergiella	0.618453	0.215689	0.834142
g__Hungatella	0.428254	0.402987	0.831241
g__Salmonella	0	0.814118	0.814118
g__Coprococcus	0.249201	0.500817	0.750018
g__Colidextribacter	0.281333	0.434726	0.716058
g__Bifidobacterium	0.383681	0.315759	0.699439
g__Roseburia	0.247207	0.444514	0.691721
g__Parasutterella	0.345857	0.334371	0.680228
g__Murdochiella	0.429312	0.234478	0.66379
g__Anaerobacillus	0.419842	0.226086	0.645928
g__NK4A214 group	0.409132	0.222723	0.631856
g__Mobiluncus	0.285624	0.337773	0.623397
g__Sneathia	0	0.602393	0.602393
g__Coprobacillus	0.135162	0.458339	0.593501
g__Prevotella_7	0.401065	0.185516	0.586581
g__Lactobacillus	0.427917	0.150121	0.578038
g__Lachnospiraceae UCG-010	0.374858	0.175189	0.550047
g__Dorea	0.0594265	0.47718	0.536606
g__Desulfovibrio	0.369511	0.0852925	0.454803
g__Frisingicoccus	0.334608	0.0987702	0.433379
g__Intestinimonas	0.223331	0.201188	0.424519
g__Incertae Sedis_f__Ruminococcaceae	0.177591	0.236188	0.413779
g__Parvimonas	0.264151	0.145014	0.409165
g__Tolumonas	0	0.387619	0.387619
g__Butyricimonas	0.216724	0.163666	0.38039
g__Paraprevotella	0.017152	0.360165	0.377317
g__Barnesiella	0.0454374	0.307401	0.352838
g__Bilophila	0.193782	0.149163	0.342945
g__CAG-352	0.260467	0.0822762	0.342743
g__Varibaculum	0.277703	0.0439147	0.321617
g__Lachnospiraceae UCG-004	0.174235	0.146876	0.321111
g__Klebsiella	0.0560392	0.264795	0.320834
g__Alloscardovia	0	0.317349	0.317349
g__UCG-003	0.123226	0.190504	0.31373
g__Phascolarctobacterium	0.235518	0.0676443	0.303162
g__Alloprevotella	0.0976448	0.19205	0.289695
g__Tuzzerella	0.122686	0.16607	0.288756
g__[Eubacterium] eligens group	0.1417	0.125389	0.267089
g__Anaerostipes	0.0795235	0.170195	0.249719
g__Collinsella	0.0717708	0.170421	0.242191
g__S5-A14a	0.0629736	0.176992	0.239966
g__[Eubacterium] hallii group	0.089957	0.1475	0.237457
g__Criibacterium	0.197078	0.0303342	0.227412
g__Anoxybacillus	0.224829	0	0.224829
g__Lachnospira	0.123338	0.101033	0.224371
g__Thermus	0.168045	0.0509006	0.218946
g__Catenibacterium	0.205226	0.00189239	0.207118
g__Tyzzerella	0.128134	0.0763542	0.204488
g__[Ruminococcus] gauvreauii group	0.0281205	0.171079	0.1992
g__Peptostreptococcus	0.158935	0.0309598	0.189895
g__Rikenellaceae RC9 gut group	0.00182587	0.183966	0.185792
g__Gardnerella	0.163753	0.0173587	0.181111
g__[Eubacterium] xylanophilum group	0.160974	0.0199811	0.180955
g__Erysipelatoclostridium	0.0559382	0.108248	0.164186
g__Lawsonella	0.120625	0.040162	0.160787
g__Negativibacillus	0.105779	0.0513574	0.157136
g__Prevotellaceae NK3B31 group	0	0.154331	0.154331
g__Akkermansia	0.0990155	0.0534283	0.152444
g__Cetobacterium	0.0760414	0.0659971	0.142038
g__Filobacillus	0.138824	0	0.138824
g__Moryella	0.122976	0.0151684	0.138145
g__Enterobacter	0.0325026	0.0917997	0.124302
g__Family XIII AD3011 group	0.0694006	0.0502089	0.11961
g__CAG-56	0.109004	0.00735991	0.116364
g__Butyricicoccus	0.031205	0.0768052	0.10801
g__Monoglobus	0.0550061	0.0483255	0.103332
g__Christensenellaceae R-7 group	0.0465912	0.0562447	0.102836
g__Mogibacterium	0.0258698	0.0689757	0.0948454
g__Candidatus Stoquefichus	0.0828026	0.0105858	0.0933885
g__Alcanivorax	0.0254267	0.0645965	0.0900232
g__Lachnospiraceae UCG-001	0.0859363	0.00186329	0.0877996
g__Lactococcus	0.0834392	0.00282247	0.0862617
g__Intestinibacter	0.0246687	0.0600655	0.0847343
g__Tepidiphilus	0.0827164	0	0.0827164
g__Faecalitalea	0.0193529	0.0608021	0.080155
g__Oceanivirga	0	0.0731879	0.0731879
g__Anaerotruncus	0.0452526	0.0273986	0.0726512
g__Acidaminococcus	0.0160542	0.055111	0.0711653
g__Actinomyces	0.0317289	0.0349152	0.0666441
g__Oscillospira	0.00946774	0.0558204	0.0652881
g__Fastidiosipila	0.0477822	0.0160908	0.063873
g__Marvinbryantia	0.0355895	0.0218536	0.0574431
g__Carboxydocella	0.0418405	0.0145664	0.0564069
g__Mycobacterium	0.0501647	0.00623008	0.0563948
g__Aeribacillus	0.0341636	0.0214573	0.0556209
g__Clostridioides	0.055556	0	0.055556
g__Dielma	0.0275445	0.0265735	0.054118
g__Holdemanella	0.000366269	0.0510291	0.0513954
g__Incertae Sedis_f__Lachnospiraceae	0.0498509	0	0.0498509
g__Coprobacter	0.0395422	0.010218	0.0497603
g__Lachnospiraceae ND3007 group	0.0195379	0.0285361	0.048074
g__Megasphaera	0.00988802	0.0359292	0.0458172
g__Enterococcus	0.0046632	0.0399308	0.044594
g__Holdemania	0.011494	0.0306284	0.0421223
g__Haemophilus	0.022512	0.019253	0.0417649
g__Negativicoccus	0.0224178	0.017762	0.0401798
g__[Eubacterium] nodatum group	0.0253642	0.0133685	0.0387326
g__Trueperella	0.0387139	0	0.0387139
g__Clostridium sensu stricto 1	0.00293015	0.0348384	0.0377686
g__Romboutsia	0.00482225	0.0313808	0.036203
g__Fournierella	0	0.0341948	0.0341948
g__Actinotignum	0.0272527	0.00275432	0.0300071
g__Staphylococcus	0.00971817	0.0194653	0.0291834
g__[Clostridium] innocuum group	0.00623752	0.0228979	0.0291354
g__Georgenia	0.0261272	0.00268381	0.028811
g__Eggerthella	0.00693247	0.021655	0.0285875
g__Victivallis	0.0271581	0	0.0271581
g__Gallicola	0.0263914	0.00069951	0.0270909
g__Peptococcus	0.0176728	0.00648885	0.0241617
g__Catenisphaera	0	0.0233872	0.0233872
g__DTU089	0.0129815	0.00878323	0.0217647
g__Pseudoglutamicibacter	0.00842419	0.0127324	0.0211566
g__Rhodobaca	0	0.019805	0.019805
g__Cloacibacillus	0.019698	0	0.019698
g__Actinobaculum	0.0195224	0	0.0195224
g__Peptoclostridium	0	0.0191461	0.0191461
g__Prevotellaceae UCG-001	0	0.0183434	0.0183434
g__Kallotenue	0.0140547	0.00293408	0.0169888
g__Fonticella	0.0168412	0	0.0168412
g__Pediococcus	0.00619603	0.0102892	0.0164852
g__Atopobium	0	0.0164084	0.0164084
g__Ureaplasma	0.0161961	0	0.0161961
g__Castellaniella	0	0.0161374	0.0161374
g__Pygmaiobacter	0.0145139	0.00128572	0.0157996
g__Geobacillus	0.0157674	0	0.0157674
g__Sellimonas	0.00493218	0.0106914	0.0156236
g__Azomonas	0	0.0155328	0.0155328
g__Weissella	0.015361	0	0.015361
g__[Eubacterium] fissicatena group	0.012551	0.00202756	0.0145786
g__Anaerostignum	0	0.0131948	0.0131948
g__FD2005	0	0.013039	0.013039
g__Cosenzaea	0.0125681	0	0.0125681
g__Hafnia-Obesumbacterium	0.0125681	0	0.0125681
g__W5053	0.006869	0.00562785	0.0124968
g__Angelakisella	0.00348531	0.00856888	0.0120542
g__Rhodanobacter	0	0.0117363	0.0117363
g__[Eubacterium] ventriosum group	0.00304301	0.00846137	0.0115044
g__Aeromonas	0.0113543	0	0.0113543
g__Turicibacter	0.00123107	0.0100634	0.0112944
g__Pseudonocardia	0.00375199	0.00747332	0.0112253
g__Lachnospiraceae NC2004 group	0.00761252	0.00310893	0.0107215
g__Limosilactobacillus	0	0.0102693	0.0102693
g__Vibrionimonas	0.00501161	0.00512875	0.0101404
g__Effusibacillus	0	0.0101219	0.0101219
g__Erysipelothrix	0	0.00981789	0.00981789
g__Adlercreutzia	0.00930364	0.000172195	0.00947583
g__Arachidicoccus	0	0.00880224	0.00880224
g__Helcococcus	0	0.00873913	0.00873913
g__Gemella	0.00672989	0.00181271	0.0085426
g__Allisonella	0	0.00840087	0.00840087
g__[Bacteroides] pectinophilus group	0	0.00835253	0.00835253
g__Pseudoflavonifractor	0	0.00822495	0.00822495
g__Oceanobacillus	0	0.00795096	0.00795096
g__Granulicatella	0	0.00765536	0.00765536
g__Lactiplantibacillus	0	0.00710474	0.00710474
g__Acidibacter	0	0.00688717	0.00688717
g__Conservatibacter	0.00147973	0.00525945	0.00673918
g__Lacticaseibacillus	0.00219761	0.00453124	0.00672886
g__Ligilactobacillus	0	0.00652918	0.00652918
g__Morganella	0	0.00614408	0.00614408
g__Saccharococcus	0	0.00596875	0.00596875
g__Moheibacter	0	0.00586816	0.00586816
g__Providencia	0	0.00547227	0.00547227
g__Aerococcus	0.00515331	0	0.00515331
g__Propionimicrobium	0.00506137	0	0.00506137
g__Cutibacterium	0.000265299	0.00460298	0.00486828
g__Sporacetigenium	0.00482975	0	0.00482975
g__Paludicola	0	0.00469379	0.00469379
g__HT002	0	0.00442855	0.00442855
g__Fluviicola	0	0.00434341	0.00434341
g__Proteus	0	0.00434341	0.00434341
g__Veillonella	0	0.00428558	0.00428558
g__Harryflintia	0.0041226	0	0.0041226
g__Pyramidobacter	0	0.00393474	0.00393474
g__Faecalicoccus	0	0.0038936	0.0038936
g__Jonquetella	0.00367085	0	0.00367085
g__Caproiciproducens	0.00305094	0.000577637	0.00362858
g__Isoptericola	0.00293015	0	0.00293015
g__UCG-009	0	0.00283777	0.00283777
g__UCG-008	0	0.00283008	0.00283008
g__Neisseria	0.00281399	0	0.00281399
g__Paucisalibacillus	0	0.00278418	0.00278418
g__Thermobrachium	0.00275986	0	0.00275986
g__Sphingobacterium	0	0.00226755	0.00226755
g__Exiguobacterium	0	0.00220056	0.00220056
g__Clostridium sensu stricto 2	0	0.00215964	0.00215964
g__Candidatus Soleaferrea	0	0.00206731	0.00206731
g__Alicyclobacillus	0.00195343	0	0.00195343
g__Ruminiclostridium	0.00184226	0	0.00184226
g__Caloramator	0	0.00176127	0.00176127
g__Caldicellulosiruptor	0	0.00175843	0.00175843
g__Spirosoma	0	0.00174884	0.00174884
g__UCG-007	0	0.00174432	0.00174432
g__Anaerofilum	0	0.00171598	0.00171598
g__GCA-900066575	0	0.00153828	0.00153828
g__Streptomyces	0	0.00149513	0.00149513
g__Oribacterium	0	0.00145651	0.00145651
g__Megamonas	0	0.00140245	0.00140245
g__Gordonibacter	0	0.00107633	0.00107633
g__Family XIII UCG-001	0.000912933	0	0.000912933
g__Hymenobacter	0.000723053	0	0.000723053
g__Sanguibacteroides	0	0.000625836	0.000625836
g__Coriobacteriaceae UCG-002	0	0.000373372	0.000373372
g__Shuttleworthia	0	0.00034439	0.00034439
g__[Eubacterium] oxidoreducens group	0.000317643	0	0.000317643
g__Phocea	0	0.000299994	0.000299994
g__Paeniclostridium	0	0.000137756	0.000137756
g__Lachnospiraceae FCS020 group	0	0.000126276	0.000126276
g__[Eubacterium] brachy group	0	0	0
g__[Eubacterium] ruminantium group	0	0	0
g__A2	0	0	0
g__Acetitomaculum	0	0	0
g__Anaerofustis	0	0	0
g__Anaeroglobus	0	0	0
g__Anaeroplasma	0	0	0
g__Anaerovorax	0	0	0
g__Aquamonas	0	0	0
g__Asaccharobacter	0	0	0
g__Asaccharospora	0	0	0
g__Bordetella	0	0	0
g__Candidatus Saccharimonas	0	0	0
g__Catenibacillus	0	0	0
g__Christensenella	0	0	0
g__Cronobacter	0	0	0
g__Defluviitaleaceae UCG-011	0	0	0
g__Enterorhabdus	0	0	0
g__Epulopiscium	0	0	0
g__Eubacterium	0	0	0
g__Faecalibaculum	0	0	0
g__Faucicola	0	0	0
g__Hespellia	0	0	0
g__Howardella	0	0	0
g__Ileibacterium	0	0	0
g__Lachnospiraceae AC2044 group	0	0	0
g__Lachnospiraceae NK4B4 group	0	0	0
g__Lachnospiraceae UCG-003	0	0	0
g__Lachnospiraceae UCG-006	0	0	0
g__Lachnospiraceae UCG-008	0	0	0
g__Latilactobacillus	0	0	0
g__Lentilactobacillus	0	0	0
g__Levilactobacillus	0	0	0
g__Mailhella	0	0	0
g__Merdibacter	0	0	0
g__Nocardiopsis	0	0	0
g__Oblitimonas	0	0	0
g__Oerskovia	0	0	0
g__Papillibacter	0	0	0
g__Parvibacter	0	0	0
g__Prevotellaceae Ga6A1 group	0	0	0
g__Rikenella	0	0	0
g__Robinsoniella	0	0	0
g__Rothia	0	0	0
g__Senegalimassilia	0	0	0
g__Slackia	0	0	0
g__Soonwooa	0	0	0
g__Synergistes	0	0	0
g__Terrisporobacter	0	0	0
g__TM7x	0	0	0
g__Turicella	0	0	0
g__UC5-1-2E3	0	0	0
g__UCG-004	0	0	0
g__V9D2013 group	0	0	0

## Sheet: Male Female Diversity
	Observe	Chao1	ACE	Shannon	Simpson	Pielou	Cohort
FCCC1	6	8	12	1.73287	0.8125	0.967132	FCCC
FCCC10	6	8	12	1.73287	0.8125	0.967132	FCCC
FCCC11	5	5.25	6.66667	1.55958	0.78125	0.969022	FCCC
FCCC15	4	5	5.71429	1.25548	0.6875	0.905639	FCCC
FCCC18	4	5	5.71429	1.25548	0.6875	0.905639	FCCC
FCCC19	6	16	25.5238	1.66746	0.78125	0.930628	FCCC
FCCC2	4	4	4.57143	1.32089	0.71875	0.95282	FCCC
FCCC3	5	11	19.1429	1.38629	0.6875	0.861353	FCCC
FCCC4	5	11	19.1429	1.38629	0.6875	0.861353	FCCC
FCCC5	4	4.5	6.22222	1.21301	0.65625	0.875	FCCC
FCCC7	7	14.5	28	1.90615	0.84375	0.97957	FCCC
FCCC8	5	6.5	8.68571	1.49418	0.75	0.928383	FCCC
FCCC9	4	4	4.57143	1.32089	0.71875	0.95282	FCCC
R1	7	14.5	28	1.90615	0.84375	0.97957	Case
R10	7	14.5	28	1.90615	0.84375	0.97957	Case
R11	4	4.5	6.22222	1.21301	0.65625	0.875	Case
R12	5	5.25	6.66667	1.55958	0.78125	0.969022	Case
R13	4	4.5	6.22222	1.21301	0.65625	0.875	Case
R14	4	7	12.5714	1.07354	0.5625	0.774397	Case
R15	4	4.5	6.22222	1.21301	0.65625	0.875	Case
R16	6	16	25.5238	1.66746	0.78125	0.930628	Case
R17	3	3	3.82507	0.900256	0.53125	0.819448	Case
R18	5	6.5	8.68571	1.49418	0.75	0.928383	Case
R19	7	14.5	28	1.90615	0.84375	0.97957	Case
R2	6	16	25.5238	1.66746	0.78125	0.930628	Case
R20	3	3	3.54519	0.974315	0.59375	0.88686	Case
R21	5	6.5	8.68571	1.49418	0.75	0.928383	Case
R23	8	36	NA	2.07944	0.875	1	Case
R24	6	8	12	1.73287	0.8125	0.967132	Case
R25	5	5.25	6.66667	1.55958	0.78125	0.969022	Case
R26	6	8	12	1.73287	0.8125	0.967132	Case
R27	8	36	NA	2.07944	0.875	1	Case
R28	5	6.5	8.68571	1.49418	0.75	0.928383	Case
R29	4	7	12.5714	1.07354	0.5625	0.774397	Case
R3	4	4.5	6.22222	1.21301	0.65625	0.875	Case
R30	3	3	3.82507	0.900256	0.53125	0.819448	Case
R32	6	8	12	1.73287	0.8125	0.967132	Case
R33	5	6.5	8.68571	1.49418	0.75	0.928383	Case
R5	4	4.5	6.22222	1.21301	0.65625	0.875	Case
R6	5	11	19.1429	1.38629	0.6875	0.861353	Case
R8	3	4	7.04762	0.735622	0.40625	0.669592	Case
S1	7	14.5	28	1.90615	0.84375	0.97957	Case
S10	7	14.5	28	1.90615	0.84375	0.97957	Case
S11	5	5.25	6.66667	1.55958	0.78125	0.969022	Case
S12	6	16	25.5238	1.66746	0.78125	0.930628	Case
S13	7	14.5	28	1.90615	0.84375	0.97957	Case
S14	7	14.5	28	1.90615	0.84375	0.97957	Case
S15	6	8	12	1.73287	0.8125	0.967132	Case
S16	5	6.5	8.68571	1.49418	0.75	0.928383	Case
S17	5	11	19.1429	1.38629	0.6875	0.861353	Case
S18	6	16	25.5238	1.66746	0.78125	0.930628	Case
S19	8	36	NA	2.07944	0.875	1	Case
S20	3	3	3.54519	0.974315	0.59375	0.88686	Case
S21	3	3	3	1.03972	0.625	0.946395	Case
S22	3	3	3.82507	0.900256	0.53125	0.819448	Case
S23	7	14.5	28	1.90615	0.84375	0.97957	Case
S24	5	5.25	6.66667	1.55958	0.78125	0.969022	Case
S25	4	4	4.57143	1.32089	0.71875	0.95282	Case
S26	6	16	25.5238	1.66746	0.78125	0.930628	Case
S27	5	11	19.1429	1.38629	0.6875	0.861353	Case
S28	7	14.5	28	1.90615	0.84375	0.97957	Case
S29	6	16	25.5238	1.66746	0.78125	0.930628	Case
S30	7	14.5	28	1.90615	0.84375	0.97957	Case
S32	5	6.5	8.68571	1.49418	0.75	0.928383	Case
S33	5	6.5	8.68571	1.49418	0.75	0.928383	Case
S34	5	6.5	8.68571	1.49418	0.75	0.928383	Case
S35	5	11	19.1429	1.38629	0.6875	0.861353	Case
S36	5	6.5	8.68571	1.49418	0.75	0.928383	Case
S37	4	7	12.5714	1.07354	0.5625	0.774397	Case
S38	3	3	3.82507	0.900256	0.53125	0.819448	Case
S40	5	6.5	8.68571	1.49418	0.75	0.928383	Case
S42	6	8	12	1.73287	0.8125	0.967132	Case
S43	4	4	4.57143	1.32089	0.71875	0.95282	Case
S44	5	11	19.1429	1.38629	0.6875	0.861353	Case
S45	4	4	4.57143	1.32089	0.71875	0.95282	Case
S46	5	6.5	8.68571	1.49418	0.75	0.928383	Case
S47	5	6.5	8.68571	1.49418	0.75	0.928383	Case
S48	3	3	3	1.0822	0.65625	0.985057	Case
S49	5	11	19.1429	1.38629	0.6875	0.861353	Case
S5	5	11	19.1429	1.38629	0.6875	0.861353	Case
S50	5	6.5	8.68571	1.49418	0.75	0.928383	Case
S51	4	5	5.71429	1.25548	0.6875	0.905639	Case
S52	5	6.5	8.68571	1.49418	0.75	0.928383	Case
S53	4	4.5	6.22222	1.21301	0.65625	0.875	Case
S54	3	4	7.04762	0.735622	0.40625	0.669592	Case
S55	4	7	12.5714	1.07354	0.5625	0.774397	Case
S56	6	8	12	1.73287	0.8125	0.967132	Case
S57	6	8	12	1.73287	0.8125	0.967132	Case
S58	5	6.5	8.68571	1.49418	0.75	0.928383	Case
S59	2	2	3.10204	0.37677	0.21875	0.543564	Case
S6	3	4	7.04762	0.735622	0.40625	0.669592	Case
S61	2	2	2	0.562335	0.375	0.811278	Case
S62	5	6.5	8.68571	1.49418	0.75	0.928383	Case
S63	5	5.25	6.66667	1.55958	0.78125	0.969022	Case
S64	4	5	5.71429	1.25548	0.6875	0.905639	Case
S65	4	4	4.57143	1.32089	0.71875	0.95282	Case
S66	4	5	5.71429	1.25548	0.6875	0.905639	Case
S67	4	4.5	6.22222	1.21301	0.65625	0.875	Case
S68	2	2	3.10204	0.37677	0.21875	0.543564	Case
S69	4	4.5	6.22222	1.21301	0.65625	0.875	Case
S7	6	8	12	1.73287	0.8125	0.967132	Case
S70	3	3	3.82507	0.900256	0.53125	0.819448	Case
S71	6	16	25.5238	1.66746	0.78125	0.930628	Case
S71.1	6	16	25.5238	1.66746	0.78125	0.930628	Case
S72	4	4.5	6.22222	1.21301	0.65625	0.875	Case
S73	4	7	12.5714	1.07354	0.5625	0.774397	Case
S74	4	5	5.71429	1.25548	0.6875	0.905639	Case
S75	6	16	25.5238	1.66746	0.78125	0.930628	Case
S76	5	6.5	8.68571	1.49418	0.75	0.928383	Case
S77	7	14.5	28	1.90615	0.84375	0.97957	Case
S78	7	14.5	28	1.90615	0.84375	0.97957	Case
S79	5	6.5	8.68571	1.49418	0.75	0.928383	Case
S8	3	3	3.82507	0.900256	0.53125	0.819448	Case
S80	6	8	12	1.73287	0.8125	0.967132	Case
S81	6	8	12	1.73287	0.8125	0.967132	Case
S82	5	6.5	8.68571	1.49418	0.75	0.928383	Case
S83	7	14.5	28	1.90615	0.84375	0.97957	Case
S84	4	4	4.57143	1.32089	0.71875	0.95282	Case
S85	6	8	12	1.73287	0.8125	0.967132	Case
S86	3	3	3.82507	0.900256	0.53125	0.819448	Case
S87	4	7	12.5714	1.07354	0.5625	0.774397	Case
S88	5	6.5	8.68571	1.49418	0.75	0.928383	Case

## Sheet: Alpha Diversity
	Observe	Chao1	ACE	Shannon	Simpson	Pielou	Cohort	CohortTime	Type	CohortType
FCCC1	15	17.5	20.2968	2.20937	0.823251	0.815854	FCCC	FCCCNew	Cancer	FCCCNewCancer
FCCC10	15	29	30.5272	2.19896	0.832703	0.812008	FCCC	FCCCNew	Cancer	FCCCNewCancer
FCCC11	12	13.5	13.688	2.27416	0.881853	0.915191	FCCC	FCCCNew	Cancer	FCCCNewCancer
FCCC15	12	13.5	15.2716	2.0617	0.821361	0.82969	FCCC	FCCCNew	Cancer	FCCCNewCancer
FCCC18	23	31.25	42.2171	2.87904	0.925331	0.918208	FCCC	FCCCNew	Cancer	FCCCNewCancer
FCCC19	27	122	82.6095	3.04635	0.937618	0.924302	FCCC	FCCCNew	Cancer	FCCCNewCancer
FCCC2	25	34.75	38.0822	3.05835	0.94518	0.950131	FCCC	FCCCNew	Cancer	FCCCNewCancer
FCCC3	18	30	28.1242	2.62482	0.912098	0.908126	FCCC	FCCCNew	Cancer	FCCCNewCancer
FCCC4	14	17.75	23.679	2.19456	0.844045	0.831568	FCCC	FCCCNew	Cancer	FCCCNewCancer
FCCC5	14	14.3333	14.6448	2.51866	0.911153	0.954378	FCCC	FCCCNew	Cancer	FCCCNewCancer
FCCC7	14	15.6667	19.2821	2.19342	0.837429	0.831139	FCCC	FCCCNew	Cancer	FCCCNewCancer
FCCC8	11	12	13.3063	2.07153	0.84121	0.863893	FCCC	FCCCNew	Cancer	FCCCNewCancer
FCCC9	13	15	16.6901	2.06447	0.81758	0.804878	FCCC	FCCCNew	Cancer	FCCCNewCancer
GP000222	11	12	12.9219	2.06822	0.838374	0.862513	Case	CaseOld	Control	CaseOldControl
GP001007	13	22.3333	33.8948	1.87364	0.757089	0.730479	Case	CaseOld	Control	CaseOldControl
GP001159	15	15.75	16.1709	2.57004	0.914934	0.949037	Case	CaseOld	Control	CaseOldControl
GW000369	9	12.3333	17.75	1.41882	0.668242	0.645732	Case	CaseOld	Control	CaseOldControl
GW000397	10	13	14.2806	1.95424	0.832703	0.848717	Case	CaseOld	Control	CaseOldControl
GW000399	5	5	5	1.29656	0.657845	0.805597	Case	CaseOld	Control	CaseOldControl
GW000419	9	9.25	10.1667	1.65388	0.734405	0.752711	Case	CaseOld	Control	CaseOldControl
GW000472	6	6.5	7.78667	1.16045	0.593573	0.647657	Case	CaseOld	Control	CaseOldControl
GW000668	9	10.5	11.2554	1.83013	0.799622	0.832928	Case	CaseOld	Control	CaseOldControl
GW000807	10	12	15.1733	1.82193	0.787335	0.791255	Case	CaseOld	Control	CaseOldControl
GW000820	15	27	39.9194	2.15926	0.830813	0.797348	Case	CaseOld	Control	CaseOldControl
GW000835	12	13	13.375	2.019	0.791115	0.812507	Case	CaseOld	Control	CaseOldControl
GW000870	8	8	8.75556	1.64441	0.755198	0.790793	Case	CaseOld	Control	CaseOldControl
GW000874	12	15.3333	17.3322	1.94147	0.780718	0.781306	Case	CaseOld	Control	CaseOldControl
GW000919	9	9	9.56001	1.86576	0.801512	0.849144	Case	CaseOld	Control	CaseOldControl
GW000993	15	37.5	46.9259	2.11779	0.821361	0.782034	Case	CaseOld	Control	CaseOldControl
GW001140	9	12	10.803	1.6822	0.725898	0.765603	Case	CaseOld	Control	CaseOldControl
GW002029	11	14	14.7211	1.95102	0.801512	0.813639	Case	CaseOld	Control	CaseOldControl
GW002078	3	3	3	0.876199	0.510397	0.797551	Case	CaseOld	Control	CaseOldControl
GW002106	5	8	13.75	0.6905	0.334594	0.429032	Case	CaseOld	Control	CaseOldControl
GW002160	2	2	2	0.426461	0.258034	0.615254	Case	CaseOld	Control	CaseOldControl
GW002297	4	4	5.11111	1.07626	0.622873	0.776358	Case	CaseOld	Control	CaseOldControl
GW002437	5	5	5.46611	1.14321	0.579395	0.710319	Case	CaseOld	Control	CaseOldControl
GW002447	9	10.5	11.2251	1.8853	0.826087	0.858037	Case	CaseOld	Control	CaseOldControl
GW002468	12	13	14.232	2.17578	0.856333	0.875597	Case	CaseOld	Control	CaseOldControl
GW002531	10	11.5	12.1768	2.02428	0.845936	0.879135	Case	CaseOld	Control	CaseOldControl
GW002689	4	4	5.08642	1.10613	0.63138	0.797901	Case	CaseOld	Control	CaseOldControl
GW002696	6	6	6	1.55096	0.744802	0.865606	Case	CaseOld	Control	CaseOldControl
GW002988	14	15.4286	20.974	2.18103	0.838374	0.826443	Case	CaseOld	Control	CaseOldControl
GW004250	5	5	5.586	1.29631	0.685255	0.805445	Case	CaseOld	Control	CaseOldControl
GW006139	16	18.5	20.4028	2.4165	0.873346	0.871568	Case	CaseOld	Control	CaseOldControl
R1	16	21.25	23.7127	2.47817	0.89603	0.893809	Case	CaseOld	Cancer	CaseOldCancer
R10	19	26.2	29.5421	2.68383	0.914934	0.911491	Case	CaseOld	Cancer	CaseOldCancer
R11	18	33	32.2024	2.50203	0.882798	0.865644	Case	CaseOld	Cancer	CaseOldCancer
R12	13	18	22.166	2.15684	0.851607	0.840889	Case	CaseOld	Cancer	CaseOldCancer
R13	16	25.3333	27.9879	2.41173	0.882798	0.869847	Case	CaseOld	Cancer	CaseOldCancer
R14	19	41	44.5516	2.56206	0.89603	0.870137	Case	CaseOld	Cancer	CaseOldCancer
R15	17	19.625	28.142	2.39127	0.861059	0.844012	Case	CaseOld	Cancer	CaseOldCancer
R16	17	19.1429	21.4694	2.50203	0.884688	0.883107	Case	CaseOld	Cancer	CaseOldCancer
R17	8	18	31.3333	1.39173	0.672023	0.669282	Case	CaseOld	Cancer	CaseOldCancer
R18	20	27.8571	31.5989	2.49125	0.850662	0.831598	Case	CaseOld	Cancer	CaseOldCancer
R19	20	29	32.0233	2.74498	0.920605	0.916296	Case	CaseOld	Cancer	CaseOldCancer
R2	13	16.75	19.6576	1.96531	0.771267	0.766219	Case	CaseOld	Cancer	CaseOldCancer
R20	13	20	35.4491	2.04934	0.827032	0.798978	Case	CaseOld	Cancer	CaseOldCancer
R21	13	18	16.6834	2.17568	0.84121	0.848236	Case	CaseOld	Cancer	CaseOldCancer
R23	18	20.1429	22.632	2.67921	0.917769	0.926944	Case	CaseOld	Cancer	CaseOldCancer
R24	12	26	40.1709	1.72723	0.729679	0.695088	Case	CaseOld	Cancer	CaseOldCancer
R25	11	26	21.824	1.92285	0.810964	0.801889	Case	CaseOld	Cancer	CaseOldCancer
R26	13	15	19.1682	2.05281	0.807183	0.800331	Case	CaseOld	Cancer	CaseOldCancer
R27	10	25	19.8616	1.39304	0.58034	0.604989	Case	CaseOld	Cancer	CaseOldCancer
R28	10	10.2	11.5508	1.82491	0.769376	0.79255	Case	CaseOld	Cancer	CaseOldCancer
R29	8	9	11.5318	1.32341	0.593573	0.636423	Case	CaseOld	Cancer	CaseOldCancer
R3	13	15.5	16.1579	1.92441	0.742911	0.750273	Case	CaseOld	Cancer	CaseOldCancer
R30	19	45	61.6116	2.41134	0.855388	0.818947	Case	CaseOld	Cancer	CaseOldCancer
R32	24	48	66.349	2.86217	0.91966	0.900604	Case	CaseOld	Cancer	CaseOldCancer
R33	15	22	21.6419	2.28606	0.858223	0.84417	Case	CaseOld	Cancer	CaseOldCancer
R5	12	12	12.3929	2.12047	0.821361	0.853339	Case	CaseOld	Cancer	CaseOldCancer
R6	15	22	21.629	2.24466	0.836484	0.828884	Case	CaseOld	Cancer	CaseOldCancer
R8	19	25	26.1664	2.53927	0.873346	0.862396	Case	CaseOld	Cancer	CaseOldCancer
S1	21	73.5	62.514	2.65243	0.902647	0.871215	Case	CaseNew	Cancer	CaseNewCancer
S10	18	22.6667	29.6388	2.56854	0.896975	0.888652	Case	CaseNew	Cancer	CaseNewCancer
S11	10	11.5	11.8006	2.05373	0.855388	0.891922	Case	CaseNew	Cancer	CaseNewCancer
S12	21	32	34.8581	2.61092	0.876181	0.85758	Case	CaseNew	Cancer	CaseNewCancer
S13	19	25	26.7168	2.56869	0.882798	0.872386	Case	CaseNew	Cancer	CaseNewCancer
S14	19	46.5	33.1477	2.59961	0.896975	0.882887	Case	CaseNew	Cancer	CaseNewCancer
S15	19	45	57.5969	2.42247	0.858223	0.822728	Case	CaseNew	Cancer	CaseNewCancer
S16	20	46	45.287	2.55581	0.879017	0.85315	Case	CaseNew	Cancer	CaseNewCancer
S17	13	16	19.2679	1.80339	0.701323	0.70309	Case	CaseNew	Cancer	CaseNewCancer
S18	22	98.5	167.12	2.49377	0.854442	0.806774	Case	CaseNew	Cancer	CaseNewCancer
S19	20	22.625	25.8714	2.8	0.925331	0.934663	Case	CaseNew	Cancer	CaseNewCancer
S1P1	14	59	53.1015	1.95597	0.779773	0.741162	FCCC	FCCCOld	Cancer	FCCCOldCancer
S1P2	16	23.2	36.5475	2.22968	0.834594	0.804189	FCCC	FCCCOld	Control	FCCCOldControl
S1P3	18	25.2	30.3015	2.57991	0.903592	0.892588	FCCC	FCCCOld	Cancer	FCCCOldCancer
S20	10	10.6	12.3859	1.5612	0.650284	0.678023	Case	CaseNew	Cancer	CaseNewCancer
S21	3	3	3	0.914247	0.534026	0.832184	Case	CaseNew	Cancer	CaseNewCancer
S22	7	7	7	1.73464	0.796786	0.891428	Case	CaseNew	Cancer	CaseNewCancer
S23	17	19.1429	20.8272	2.48416	0.878072	0.876799	Case	CaseNew	Cancer	CaseNewCancer
S24	14	23.3333	27.8454	1.95257	0.755198	0.739875	Case	CaseNew	Cancer	CaseNewCancer
S25	14	16.5	17.2949	2.24694	0.846881	0.851418	Case	CaseNew	Cancer	CaseNewCancer
S26	10	10.2	11.2316	1.77914	0.744802	0.77267	Case	CaseNew	Cancer	CaseNewCancer
S27	14	21.5	19.9968	2.21219	0.84121	0.838249	Case	CaseNew	Cancer	CaseNewCancer
S28	16	19.5	21.25	2.19793	0.800567	0.792736	Case	CaseNew	Cancer	CaseNewCancer
S29	12	14.5	15.6426	1.725	0.680529	0.69419	Case	CaseNew	Cancer	CaseNewCancer
S2P0	16	25	26.8545	2.0845	0.765595	0.751823	FCCC	FCCCOld	Control	FCCCOldControl
S2P1	14	21	32.9254	1.95355	0.763705	0.740245	FCCC	FCCCOld	Control	FCCCOldControl
S2P2	16	21.6	23.437	2.14176	0.783554	0.772476	FCCC	FCCCOld	Cancer	FCCCOldCancer
S2P3	13	14	15.2857	1.97532	0.76087	0.770122	FCCC	FCCCOld	Control	FCCCOldControl
S30	18	27	32.8435	2.40351	0.853497	0.831557	Case	CaseNew	Cancer	CaseNewCancer
S31	4	4	4	1.28256	0.695652	0.925174	Case	CaseNew	Cancer	CaseNewCancer
S32	25	76	76.0408	2.91904	0.926276	0.906852	Case	CaseNew	Cancer	CaseNewCancer
S33	12	22.5	25.7695	1.84019	0.770321	0.740546	Case	CaseNew	Cancer	CaseNewCancer
S34	17	24	24.6544	2.45402	0.875236	0.866162	Case	CaseNew	Cancer	CaseNewCancer
S35	17	21.6667	24.6735	2.31266	0.829868	0.816269	Case	CaseNew	Cancer	CaseNewCancer
S36	17	19.1429	23.207	2.5574	0.901701	0.902651	Case	CaseNew	Cancer	CaseNewCancer
S37	10	13.3333	14.7143	1.31086	0.531191	0.5693	Case	CaseNew	Cancer	CaseNewCancer
S38	5	5	5.584	1.38579	0.723062	0.86104	Case	CaseNew	Cancer	CaseNewCancer
S3P1	17	26.3333	26.4914	2.54544	0.901701	0.898428	FCCC	FCCCOld	Control	FCCCOldControl
S3P2	17	19.5	20.4601	2.52478	0.888469	0.891137	FCCC	FCCCOld	Cancer	FCCCOldCancer
S3P3	23	29.1111	34.7722	2.93781	0.935728	0.936951	FCCC	FCCCOld	Cancer	FCCCOldCancer
S40	11	11.2	12.0521	2.03157	0.820416	0.847228	Case	CaseNew	Cancer	CaseNewCancer
S42	16	21.25	25.2182	2.43966	0.886578	0.879923	Case	CaseNew	Cancer	CaseNewCancer
S43	15	20.6	23	1.90668	0.70794	0.704079	Case	CaseNew	Cancer	CaseNewCancer
S44	15	18	19.461	2.18719	0.811909	0.807664	Case	CaseNew	Cancer	CaseNewCancer
S45	16	34	29.2235	2.39492	0.879962	0.863785	Case	CaseNew	Cancer	CaseNewCancer
S46	14	42	23.7609	1.94317	0.742911	0.736314	Case	CaseNew	Cancer	CaseNewCancer
S47	19	25.4286	38.4447	2.48965	0.869565	0.845544	Case	CaseNew	Cancer	CaseNewCancer
S48	14	23	27.3529	1.63828	0.615312	0.620784	Case	CaseNew	Cancer	CaseNewCancer
S49	12	13.5	14.4504	1.87002	0.73913	0.752552	Case	CaseNew	Cancer	CaseNewCancer
S4P1	18	37.5	51.7882	2.04994	0.730624	0.709229	FCCC	FCCCOld	Cancer	FCCCOldCancer
S4P2	16	34.3333	37.12	1.87568	0.687146	0.676509	FCCC	FCCCOld	Cancer	FCCCOldCancer
S4P3	16	31	42.1991	2.16747	0.812854	0.781751	FCCC	FCCCOld	Cancer	FCCCOldCancer
S5	13	15.5	17.9407	2.1106	0.824197	0.822862	Case	CaseNew	Cancer	CaseNewCancer
S50	15	22	28.8615	2.27795	0.864839	0.841178	Case	CaseNew	Cancer	CaseNewCancer
S51	16	19.5	21.5432	2.2342	0.814745	0.805817	Case	CaseNew	Cancer	CaseNewCancer
S52	15	18.75	19.825	2.32132	0.859168	0.857191	Case	CaseNew	Cancer	CaseNewCancer
S53	13	16	18.136	1.76651	0.68242	0.688711	Case	CaseNew	Cancer	CaseNewCancer
S54	10	15	16.5859	1.57431	0.668242	0.683715	Case	CaseNew	Cancer	CaseNewCancer
S55	15	17.5	21.6125	2.19149	0.819471	0.809249	Case	CaseNew	Cancer	CaseNewCancer
S56	10	11	13.2752	1.82405	0.775047	0.792174	Case	CaseNew	Cancer	CaseNewCancer
S57	13	16.3333	18.7745	2.20783	0.860113	0.860769	Case	CaseNew	Cancer	CaseNewCancer
S58	15	33	32.7251	2.25943	0.859168	0.834339	Case	CaseNew	Cancer	CaseNewCancer
S59	14	41.5	56.2107	1.50868	0.563327	0.571675	Case	CaseNew	Cancer	CaseNewCancer
S5P1	8	14	14.2222	1.42211	0.68242	0.683888	FCCC	FCCCOld	Cancer	FCCCOldCancer
S5P3	16	29.75	46.1429	1.90518	0.705104	0.687147	FCCC	FCCCOld	Cancer	FCCCOldCancer
S6	14	21	25.1979	2.12411	0.821361	0.804875	Case	CaseNew	Cancer	CaseNewCancer
S61	3	3	3	0.559834	0.298677	0.509583	Case	CaseNew	Cancer	CaseNewCancer
S62	12	13.5	14.2209	1.87551	0.740076	0.754762	Case	CaseNew	Cancer	CaseNewCancer
S63	19	52	39.7245	2.5143	0.877127	0.853914	Case	CaseNew	Cancer	CaseNewCancer
S64	17	24.2	29.3099	2.35461	0.850662	0.831074	Case	CaseNew	Cancer	CaseNewCancer
S65	7	7.5	8.93199	1.59366	0.761815	0.818977	Case	CaseNew	Cancer	CaseNewCancer
S66	21	34.2	40.254	2.75674	0.918715	0.905476	Case	CaseNew	Cancer	CaseNewCancer
S67	9	9	9.75614	1.65658	0.716446	0.753942	Case	CaseNew	Cancer	CaseNewCancer
S68	6	6	6.625	0.80366	0.344991	0.448531	Case	CaseNew	Cancer	CaseNewCancer
S69	17	28.25	32.8665	2.24008	0.812854	0.79065	Case	CaseNew	Cancer	CaseNewCancer
S6P1	19	25.4286	41.3106	2.49804	0.873346	0.848394	FCCC	FCCCOld	Cancer	FCCCOldCancer
S7	23	41.2	50.2247	2.85202	0.92344	0.909591	Case	CaseNew	Cancer	CaseNewCancer
S70	18	21.5	31.839	2.46791	0.872401	0.853837	Case	CaseNew	Cancer	CaseNewCancer
S71	16	19.5	22.3306	2.26377	0.827032	0.816481	Case	CaseNew	Cancer	CaseNewCancer
S71.1	9	10	12.1365	1.74711	0.776938	0.795142	Case	CaseNew	Cancer	CaseNewCancer
S72	10	11.5	15.6016	1.6339	0.700378	0.709595	Case	CaseNew	Cancer	CaseNewCancer
S73	15	22	22.7417	2.31661	0.863894	0.855452	Case	CaseNew	Cancer	CaseNewCancer
S74	10	15	17.7172	1.80888	0.789225	0.785588	Case	CaseNew	Cancer	CaseNewCancer
S75	15	27	31.9231	2.07738	0.789225	0.767114	Case	CaseNew	Cancer	CaseNewCancer
S76	14	15.6667	20.8905	2.24973	0.859168	0.852475	Case	CaseNew	Cancer	CaseNewCancer
S77	18	20.3333	25.6875	2.54308	0.889414	0.879846	Case	CaseNew	Cancer	CaseNewCancer
S78	16	20.2	27.0247	2.39423	0.875236	0.863535	Case	CaseNew	Cancer	CaseNewCancer
S79	11	18.5	21.1711	1.69355	0.706994	0.706264	Case	CaseNew	Cancer	CaseNewCancer
S7P1	16	27.25	43.9205	2.15459	0.810964	0.777105	FCCC	FCCCOld	Cancer	FCCCOldCancer
S7P2	21	51.3333	53.0303	2.62258	0.888469	0.861409	FCCC	FCCCOld	Cancer	FCCCOldCancer
S7P3	13	22.3333	31.3195	1.71362	0.675803	0.668092	FCCC	FCCCOld	Cancer	FCCCOldCancer
S8	16	19.5	24.5714	1.95957	0.710775	0.706765	Case	CaseNew	Cancer	CaseNewCancer
S80	15	20.25	20.4444	2.06175	0.765595	0.76134	Case	CaseNew	Cancer	CaseNewCancer
S81	11	16	17.8291	1.96556	0.819471	0.819701	Case	CaseNew	Cancer	CaseNewCancer
S82	12	12.75	14.2453	2.21278	0.86862	0.890486	Case	CaseNew	Cancer	CaseNewCancer				Observe	Chao1	ACE	Shannon	Simpson	Pielou
S83	18	19.4286	20.8245	2.72436	0.924386	0.942565	Case	CaseNew	Cancer	CaseNewCancer			cancer	17	22.5053	25.6549	2.08741	0.793136	0.806385
S84	7	7.5	9.22222	1.56676	0.754253	0.805155	Case	CaseNew	Cancer	CaseNewCancer			control	14.0056	22.169	25.7112	2.06782	0.788162	0.801772
S85	20	26.4286	28.679	2.58078	0.875236	0.861487	Case	CaseNew	Cancer	CaseNewCancer
S86	6	6	6	1.69152	0.802457	0.944053	Case	CaseNew	Cancer	CaseNewCancer
S87	8	11	12.1818	1.04877	0.441399	0.50435	Case	CaseNew	Cancer	CaseNewCancer
S88	21	24.1111	26.6783	2.87603	0.934783	0.944656	Case	CaseNew	Cancer	CaseNewCancer
T1P1	25	46	47.5477	3.01285	0.939509	0.935995	FCCC	FCCCOld	Control	FCCCOldControl
T1P2	23	38.1667	51.5104	2.83914	0.92155	0.905483	FCCC	FCCCOld	Control	FCCCOldControl
T1P3	27	51	44.344	3.15765	0.951796	0.958074	FCCC	FCCCOld	Cancer	FCCCOldCancer
T2P0	18	29	50.4126	2.35446	0.848771	0.814589	FCCC	FCCCOld	Cancer	FCCCOldCancer
T2P1	13	41	26.4993	1.93518	0.768431	0.75447	FCCC	FCCCOld	Cancer	FCCCOldCancer
T2P2	21	43.75	61.7167	2.63493	0.895085	0.865467	FCCC	FCCCOld	Control	FCCCOldControl
T2P3	15	20.25	21.1358	2.13766	0.796786	0.789372	FCCC	FCCCOld	Cancer	FCCCOldCancer
T3P2	24	42.2	43.8917	2.96395	0.936673	0.932632	FCCC	FCCCOld	Control	FCCCOldControl
T3P3	25	35.1111	48.6554	2.98607	0.933837	0.927676	FCCC	FCCCOld	Control	FCCCOldControl
T4P1	12	13.6667	16.2308	1.57801	0.613422	0.635038	FCCC	FCCCOld	Control	FCCCOldControl
T4P2	9	14	16.6429	1.2432	0.526465	0.565805	FCCC	FCCCOld	Control	FCCCOldControl
T4P3	10	25	20.2249	1.47809	0.625709	0.641928	FCCC	FCCCOld	Control	FCCCOldControl
T5P1	15	33	31.1154	2.08477	0.79017	0.769842	FCCC	FCCCOld	Control	FCCCOldControl
T5P3	16	19	20.6574	2.41402	0.872401	0.870672	FCCC	FCCCOld	Control	FCCCOldControl
T6P1	17	26	32.7969	2.38787	0.863894	0.842812	FCCC	FCCCOld	Cancer	FCCCOldCancer
T7P1	19	28.1667	47.3021	2.49972	0.878072	0.848962	FCCC	FCCCOld	Control	FCCCOldControl
T7P2	20	31	38.8736	2.46699	0.847826	0.823502	FCCC	FCCCOld	Control	FCCCOldControl
	17	22.5053	25.6549	2.08741	0.793136	0.806385
		22.169	25.7112	2.06782	0.788162	0.801772
	14.0056

## Sheet: relative_abundance_combined_all
Type	g__[Bacteroides] pectinophilus group	g__[Clostridium] innocuum group	g__[Eubacterium] brachy group	g__[Eubacterium] eligens group	g__[Eubacterium] fissicatena group	g__[Eubacterium] hallii group	g__[Eubacterium] nodatum group	g__[Eubacterium] oxidoreducens group	g__[Eubacterium] ruminantium group	g__[Eubacterium] siraeum group	g__[Eubacterium] ventriosum group	g__[Eubacterium] xylanophilum group	g__[Ruminococcus] gauvreauii group	g__[Ruminococcus] gnavus group	g__[Ruminococcus] torques group	g__A2	g__Acetitomaculum	g__Acidaminococcus	g__Acidibacter	g__Actinobaculum	g__Actinomyces	g__Actinotignum	g__Adlercreutzia	g__Aeribacillus	g__Aerococcus	g__Aeromonas	g__Agathobacter	g__Akkermansia	g__Alcanivorax	g__Alicyclobacillus	g__Alistipes	g__Allisonella	g__Alloprevotella	g__Alloscardovia	g__Anaerobacillus	g__Anaerococcus	g__Anaerofilum	g__Anaerofustis	g__Anaeroglobus	g__Anaeroplasma	g__Anaerostignum	g__Anaerostipes	g__Anaerotruncus	g__Anaerovorax	g__Angelakisella	g__Anoxybacillus	g__Aquamonas	g__Arachidicoccus	g__Asaccharobacter
Cancer	0.00215927	0.0107058	5.11965e-05	0.153678	0.00402106	0.241657	0.0146694	0.000848674	0.0405739	0.654337	0.00827096	0.0650759	0.122469	0.363579	1.03067	0	0.00010627	0.0660181	0.00178045	0.0047082	0.0273202	0.0075118	0.00476201	0.0108224	0.00118102	0.00152668	0.733916	0.239515	0.017337	0.000262654	2.57154	0.00480336	0.129178	0.187953	0.118217	0.573241	0.00183682	7.23776e-05	0	0.0207633	0.00710372	0.155075	0.0325238	0	0.00655428	0.0252012	0.000511965	0.00240077	0
Control	0	0.000769661	0.000139938	0.247229	0.162299	0.38024	0.00329218	0.00581517	0.0274961	0.632619	0.0264095	0.0879913	0.0943894	0.0767572	0.529086	0	0	0.24891	0	0	0.000640056	0	0.0464668	0	0	0	3.12235	0.415995	0	0	2.90128	0	0.100857	0.000118529	0	0.000314734	0.00417309	0.000414229	0.00013206	0.0922829	0	0.196832	0.0303648	0.00118593	0.000939746	0	0.0156679	0	0.000918156
[truncated: 343 more columns]

## Sheet: Abudance overall plot
Type	Cancer	Control	Total
Bacteroides	25.2151	25.5205	50.7356
Faecalibacterium	4.20196	5.58039	9.78235
Escherichia-Shigella	4.35434	3.58607	7.94041
Alistipes	2.57154	2.90128	5.47283
Parabacteroides	2.87079	2.60203	5.47283
un_f__Mitochondria	1.87174	3.49406	5.36579
Blautia	2.61112	2.63459	5.24571
Salmonella	0.479676	4.22001	4.69969
Pseudomonas	0.957657	3.6463	4.60396
Prevotella_9	0.35739	4.11349	4.47088
Prevotella	3.84611	0.14834	3.99445
Agathobacter	0.733916	3.12235	3.85627
UCG-002	2.0708	1.58792	3.65871
Incertae Sedis_f__Morganellaceae	1.89299	1.18021	3.0732
Caldalkalibacillus	3.06946	0	3.06946
un_f__Lachnospiraceae	1.78305	1.0472	2.83024
Lachnoclostridium	1.53171	0.99796	2.52967
un_p__Proteobacteria	1.28926	1.18231	2.47157
un_f__Enterobacteriaceae	0.456432	1.89553	2.35197
un_o__Enterobacterales	1.07507	0.879742	1.95482
Fluviicola	0.00144794	1.84426	1.84571
Ruminococcus	0.838491	0.995647	1.83414
Phascolarctobacterium	0.354227	1.46891	1.82313
un_f__Bacillaceae	1.68101	0.129018	1.81003
Fenollaria	1.80393	0.000181583	1.80412
[Ruminococcus] torques group	1.03067	0.529086	1.55975
Lachnospiraceae NK4A136 group	0.618983	0.807616	1.4266
Stenotrophomonas	0.423256	1.00201	1.42527
Klebsiella	0.516788	0.800588	1.31738
[Eubacterium] siraeum group	0.654337	0.632619	1.28696
Porphyromonas	1.26012	0.0124161	1.27254
Subdoligranulum	0.771348	0.488561	1.25991
Sutterella	0.80394	0.369618	1.17356
Parasutterella	0.2848	0.865468	1.15027
Bordetella	0	1.01248	1.01248
Peptoniphilus	1.01075	0.000148568	1.0109
Roseburia	0.443396	0.566781	1.01018
UCG-005	0.365897	0.579392	0.945289
Fusobacterium	0.915261	0.00341347	0.918675
un_f__Ruminococcaceae	0.407543	0.502576	0.910119
Oscillibacter	0.368344	0.537027	0.905371
Dorea	0.28092	0.617128	0.898048
Coprococcus	0.337728	0.544345	0.882073
un_f__[Eubacterium] coprostanoligenes group	0.503185	0.358784	0.86197
Fusicatenibacter	0.409442	0.443949	0.85339
Christensenellaceae R-7 group	0.132937	0.707747	0.840684
NK4A214 group	0.23515	0.510453	0.745603
Odoribacter	0.542923	0.16609	0.709013
Colidextribacter	0.332819	0.360358	0.693178
Tolumonas	0.220952	0.466218	0.68717
Dialister	0.476483	0.186172	0.662654
Akkermansia	0.239515	0.415995	0.655509
Nesterenkonia	0.654499	0	0.654499
un_o__Clostridia UCG-014	0.256113	0.382272	0.638384
Bifidobacterium	0.262795	0.372778	0.635573
[Eubacterium] hallii group	0.241657	0.38024	0.621897
un_o__Clostridia vadinBB60 group	0.140176	0.477608	0.617784
Campylobacter	0.607208	0.000355586	0.607564
Anaerococcus	0.573241	0.000314734	0.573555
Paraprevotella	0.288037	0.284678	0.572715
Finegoldia	0.565312	0.000443618	0.565756
Flavonifractor	0.445945	0.116463	0.562408
un_c__Alphaproteobacteria	0.515319	0.00073095	0.51605
UBA1819	0.380432	0.134871	0.515303
Barnesiella	0.266136	0.245907	0.512043
Negativibacillus	0.141029	0.367125	0.508155
un_o__Bacteroidales	0.042501	0.456672	0.499173
Enterobacter	0.05581	0.431364	0.487174
Ezakiella	0.468982	0.000742839	0.469725
Intestinimonas	0.175145	0.292649	0.467794
Prevotella_7	0.318498	0.137734	0.456232
[Ruminococcus] gnavus group	0.363579	0.0767572	0.440337
un_f__Coralloluteibacterium	0.428643	0	0.428643
Incertae Sedis_f__Ruminococcaceae	0.268627	0.156131	0.424757
un_f__Micrococcaceae	0.410272	0	0.410272
Lachnospira	0.139566	0.265964	0.40553
un_o__Rickettsiales	0.40376	0	0.40376
Monoglobus	0.0601932	0.342567	0.40276
[Eubacterium] eligens group	0.153678	0.247229	0.400907
UCG-003	0.181969	0.202885	0.384853
Sneathia	0.366677	0.000225266	0.366902
Anaerostipes	0.155075	0.196832	0.351906
un_o__Burkholderiales	0.19309	0.149453	0.342543
Hungatella	0.279226	0.047563	0.326789
un_f__Muribaculaceae	0.204529	0.118926	0.323456
Acidaminococcus	0.0660181	0.24891	0.314928
un_f__Tannerellaceae	0.213595	0.100943	0.314538
Butyricimonas	0.177147	0.137203	0.31435
Lactiplantibacillus	0.0024837	0.305674	0.308158
un_o__Rhodospirillales	0.150836	0.154225	0.305061
Citrobacter	0.296949	0.00298863	0.299938
Bilophila	0.158952	0.137223	0.296174
Erysipelotrichaceae UCG-003	0.180055	0.102758	0.282813
Eisenbergiella	0.245988	0.0363827	0.282371
Collinsella	0.116101	0.164398	0.280499
Rikenellaceae RC9 gut group	0.162061	0.103976	0.266038
un_f__UCG-010	0.0630285	0.200526	0.263555
Lachnospiraceae UCG-004	0.165891	0.0887422	0.254634
Ornithinibacillus	0.253042	0	0.253042
Falsibacillus	0.24404	0	0.24404
Lachnospiraceae UCG-010	0.188507	0.052052	0.240559
un_o__Bacillales	0.176367	0.0623104	0.238677
CAG-352	0.142258	0.0962091	0.238467
Mobiluncus	0.230914	0	0.230914
Oblitimonas	0	0.230089	0.230089
Alloprevotella	0.129178	0.100857	0.230034
[Ruminococcus] gauvreauii group	0.122469	0.0943894	0.216858
Murdochiella	0.215809	0.000123653	0.215933
un_f__Oscillospiraceae	0.0551801	0.157441	0.212621
Desulfovibrio	0.13892	0.0710089	0.209929
Coprobacillus	0.209492	0	0.209492
Butyricicoccus	0.0769124	0.131285	0.208198
un_c__Clostridia	0.0898894	0.110922	0.200812
Lactobacillus	0.16109	0.0324448	0.193534
Alloscardovia	0.187953	0.000118529	0.188072
Tyzzerella	0.0671754	0.108349	0.175524
Tuzzerella	0.136007	0.0358477	0.171855
[Eubacterium] fissicatena group	0.00402106	0.162299	0.16632
un_f__Staphylococcaceae	0	0.162258	0.162258
Lachnospiraceae UCG-009	0.153896	0	0.153896
[Eubacterium] xylanophilum group	0.0650759	0.0879913	0.153067
Frisingicoccus	0.134156	0.0185535	0.152709
Oscillospira	0.0494334	0.102972	0.152405
Parvimonas	0.146251	0.000239677	0.146491
un_f__Prevotellaceae	0.126556	0.0109709	0.137527
Morganella	0.003065	0.12856	0.131625
Prevotellaceae NK3B31 group	0.0917293	0.0375524	0.129282
Prevotellaceae Ga6A1 group	0.123861	0	0.123861
Anaerobacillus	0.118217	0	0.118217
S5-A14a	0.11511	0	0.11511
un_o__RF39	0.00133281	0.113392	0.114725
un_f__Anaerovoracaceae	0.113811	0.000219612	0.114031
Anaeroplasma	0.0207633	0.0922829	0.113046
Family XIII AD3011 group	0.052988	0.0566163	0.109604
CAG-56	0.0447305	0.0580092	0.10274
un_f__Lactobacillaceae	0.0012407	0.100312	0.101552
Clostridium sensu stricto 1	0.0342031	0.0631172	0.0973202
Lactococcus	0.087881	0.00266291	0.0905439
Lachnospiraceae UCG-001	0.0242266	0.0587695	0.082996
un_o__Izemoplasmatales	0.0388228	0.0438301	0.082653
Varibaculum	0.0814143	0	0.0814143
un_f__Yersiniaceae	0	0.0768222	0.0768222
Lacticaseibacillus	0.00113929	0.0751686	0.0763079
un_o__Chloroplast	0.0679985	0.00742513	0.0754236
un_f__Barnesiellaceae	0.0123628	0.0570666	0.0694294
un_f__Veillonellaceae	0.0681357	0	0.0681357
[Eubacterium] ruminantium group	0.0405739	0.0274961	0.06807
un_p__Firmicutes	0.0488864	0.0181338	0.0670202
Erysipelatoclostridium	0.0608779	0.00613135	0.0670092
un_f__Christensenellaceae	0.0525598	0.0122201	0.06478
Criibacterium	0.0640589	0	0.0640589
Anaerotruncus	0.0325238	0.0303648	0.0628887
Haemophilus	0.0154099	0.0474401	0.06285
un_o__Lactobacillales	0.057862	0	0.057862
Romboutsia	0.0303049	0.0263722	0.0566771
un_f__Microbacteriaceae	0	0.0566636	0.0566636
un_f__Butyricicoccaceae	0.0323292	0.0219391	0.0542683
Peptostreptococcus	0.0534373	0.000181583	0.0536188
Lachnospiraceae ND3007 group	0.031395	0.0217042	0.0530992
Catenibacterium	0.0506543	0.00193746	0.0525917
Cetobacterium	0.0522329	0	0.0522329
Staphylococcus	0.01253	0.0395642	0.0520942
Adlercreutzia	0.00476201	0.0464668	0.0512288
Gardnerella	0.0479929	0.000600709	0.0485936
Intestinibacter	0.035983	0.0123288	0.0483117
un_o__Oscillospirales	0.00831867	0.0391056	0.0474242
un_o__Gastranaerophilales	0.013958	0.0306949	0.044653
Oceanivirga	0.0445495	0	0.0445495
Cloacibacillus	0.00540386	0.0391358	0.0445397
Mogibacterium	0.0441277	0	0.0441277
Holdemanella	0.0194416	0.0241145	0.0435561
Lawsonella	0.0414924	0	0.0414924
Faecalitalea	0.0296713	0.0110102	0.0406815
un_f__Peptococcaceae	0.0281594	0.01194	0.0400994
un_f__Victivallaceae	0.00570372	0.0341791	0.0398828
DTU089	0.00977784	0.0291775	0.0389553
Marvinbryantia	0.0260872	0.0122025	0.0382897
un_f__Planococcaceae	0.00185724	0.0361369	0.0379941
Latilactobacillus	0	0.0377501	0.0377501
Veillonella	0.0140071	0.0230945	0.0371017
[Eubacterium] ventriosum group	0.00827096	0.0264095	0.0346804
Levilactobacillus	0	0.0340088	0.0340088
Moryella	0.033829	0	0.033829
Coprobacter	0.02528	0.00671774	0.0319977
Oerskovia	0	0.0307503	0.0307503
Ruminiclostridium	0.00282349	0.0274005	0.030224
Thermus	0.030139	0	0.030139
Fournierella	0.0164233	0.0134529	0.0298762
Actinomyces	0.0273202	0.000640056	0.0279602
un_f__Corynebacteriaceae	0.0254783	0.000220358	0.0256987
Anoxybacillus	0.0252012	0	0.0252012
Turicibacter	0.00592335	0.01897	0.0248934
Megasphaera	0.0199761	0.00457908	0.0245552
Victivallis	0.00873663	0.0152912	0.0240278
Candidatus Stoquefichus	0.0235568	0	0.0235568
un_f__Puniceicoccaceae	0.00452133	0.0184681	0.0229894
un_f__Hydrogenoanaerobacterium	0.00777724	0.0139705	0.0217477
Holdemania	0.0187969	0.00282458	0.0216215
Enterococcus	0.0214049	0.000182666	0.0215875
Peptococcus	0.0100616	0.0103405	0.0204021
un_c__Bacteroidia	0.00837873	0.0119006	0.0202794
un_o__DTU014	0.0108966	0.00899251	0.0198891
Fastidiosipila	0.0189101	0	0.0189101
Eggerthella	0.0137888	0.00440416	0.018193
[Eubacterium] nodatum group	0.0146694	0.00329218	0.0179616
Sellimonas	0.00732444	0.0101369	0.0174614
Alcanivorax	0.017337	0	0.017337
un_f__Coriobacteriales Incertae Sedis	0.00351096	0.0135104	0.0170214
Filobacillus	0.0161891	0	0.0161891
Aquamonas	0.000511965	0.0156679	0.0161798
FD2005	0.00742546	0.00817506	0.0156005
Dielma	0.0154628	9.79655e-05	0.0155608
Negativicoccus	0.015234	0	0.015234
Candidatus Soleaferrea	0.00146523	0.0134687	0.0149339
un_o__Erysipelotrichales	0	0.0147069	0.0147069
Paeniclostridium	7.45613e-05	0.0141059	0.0141805
Clostridioides	0.0131752	0	0.0131752
Oceanobacillus	0.00237199	0.0107152	0.0130871
un_f__Desulfovibrionaceae	0.00138947	0.0116215	0.013011
GCA-900066575	0.0055174	0.00727937	0.0127968
Lachnospiraceae UCG-003	0.0125565	0	0.0125565
Catenisphaera	0.0125424	0	0.0125424
Caproiciproducens	0.00151067	0.0108507	0.0123614
Paludicola	0.00434613	0.00770168	0.0120478
UCG-009	0.00317198	0.00841738	0.0115894
[Clostridium] innocuum group	0.0107058	0.000769661	0.0114754
Peptoclostridium	0.0108337	0	0.0108337
Aeribacillus	0.0108224	0	0.0108224
Incertae Sedis_f__Lachnospiraceae	0.0108012	0	0.0108012
Shuttleworthia	0.00465593	0.00565429	0.0103102
Prevotellaceae UCG-001	0.0101053	0	0.0101053
Hespellia	0.00228205	0.00781985	0.0101019
Tepidiphilus	0.00974482	0	0.00974482
Harryflintia	0.00416211	0.00536853	0.00953064
Lachnospiraceae NC2004 group	0.00291245	0.00641768	0.00933012
Cutibacterium	0.00271856	0.00651042	0.00922898
Atopobium	0.00903308	0.000115553	0.00914864
Trueperella	0.00898525	0	0.00898525
un_f__UCG-011	0.000467012	0.00838359	0.0088506
un_o__Peptostreptococcales-Tissierellales	0.00829495	0	0.00829495
Phocea	0.00262074	0.00566693	0.00828767
Pseudoflavonifractor	0.00493569	0.00326316	0.00819886
Carboxydocella	0.00817283	0	0.00817283
Pseudoglutamicibacter	0.00812193	0	0.00812193
Defluviitaleaceae UCG-011	0.00105518	0.0070209	0.00807608
Actinotignum	0.0075118	0	0.0075118
Angelakisella	0.00655428	0.000939746	0.00749403
Mycobacterium	0.00747416	0	0.00747416
Anaerostignum	0.00710372	0	0.00710372
Pediococcus	0.00688956	0	0.00688956
Gallicola	0.00677932	0	0.00677932
[Eubacterium] oxidoreducens group	0.000848674	0.00581517	0.00666384
Lachnospiraceae FCS020 group	0.00176565	0.00454829	0.00631393
Anaerofilum	0.00183682	0.00417309	0.00600991
Robinsoniella	0.00188554	0.00394739	0.00583293
un_o__Micrococcales	0.0056531	0	0.0056531
un_f__Bifidobacteriaceae	0.00112761	0.00449573	0.00562334
Rhodobaca	0.00540173	0	0.00540173
un_c__Gammaproteobacteria	0.000571547	0.00459829	0.00516984
Helcococcus	0.00516613	0	0.00516613
W5053	0.00498431	0	0.00498431
Conservatibacter	0.00181438	0.00314026	0.00495465
Family XIII UCG-001	0.00121483	0.0037083	0.00492313
Candidatus Saccharimonas	0.00110904	0.0038071	0.00491615
Pygmaiobacter	0.00385136	0.00100329	0.00485465
Allisonella	0.00480336	0	0.00480336
UC5-1-2E3	0.00194889	0.00278272	0.00473161
un_f__vadinBE97	0.000444227	0.00428052	0.00472474
Actinobaculum	0.0047082	0	0.0047082
un_f__Eggerthellaceae	0.00166378	0.00303669	0.00470047
Georgenia	0.00462701	0	0.00462701
Castellaniella	0.00440141	0	0.00440141
Lachnospiraceae NK4B4 group	0.000598979	0.0036412	0.00424018
Lentilactobacillus	0	0.00420819	0.00420819
Azomonas	0.00401549	0	0.00401549
Granulicatella	0.00398298	0	0.00398298
un_f__Erysipelotrichaceae	0.00129406	0.00264817	0.00394222
Ureaplasma	0.00371178	0	0.00371178
Terrisporobacter	0	0.00369758	0.00369758
HT002	0.00248872	0.00107627	0.00356499
un_f__Rikenellaceae	0.000193219	0.00327114	0.00346436
Ligilactobacillus	0.00222835	0.00107627	0.00330462
Coriobacteriaceae UCG-002	0.000213482	0.00300354	0.00321703
Rhodanobacter	0.00320102	0	0.00320102
Providencia	0.0030504	0	0.0030504
Limosilactobacillus	0.0028009	0	0.0028009
Effusibacillus	0.00275236	0	0.00275236
Erysipelothrix	0.00253809	0	0.00253809
Sphingobacterium	0.000553949	0.00193138	0.00248533
Gemella	0.00245144	0	0.00245144
Kallotenue	0.00244647	0	0.00244647
Slackia	0.000311249	0.00211552	0.00242677
Arachidicoccus	0.00240077	0	0.00240077
Pseudonocardia	0.00236952	0	0.00236952
Pyramidobacter	0.0023573	0	0.0023573
Saccharococcus	0.00228839	0	0.00228839
un_f__Pseudomonadaceae	0.00224921	0	0.00224921
Enterorhabdus	0	0.00220478	0.00220478
un_f__Caloramatoraceae	0.00219141	0	0.00219141
un_f__Promicromonosporaceae	0.00217177	0	0.00217177
[Bacteroides] pectinophilus group	0.00215927	0	0.00215927
Faecalicoccus	0.0020771	0	0.0020771
UCG-004	0.000231863	0.00181693	0.00204879
Sanguibacteroides	0.00113542	0.000902784	0.0020382
Fonticella	0.00198332	0	0.00198332
Geobacillus	0.00196943	0	0.00196943
Vibrionimonas	0.00194951	0	0.00194951
Lachnospiraceae UCG-008	0	0.00192391	0.00192391
UCG-007	0.00124013	0.000668869	0.001909
Acidibacter	0.00178045	0	0.00178045
Weissella	0.00172182	0	0.00172182
un_f__Sporolactobacillaceae	0.00172009	0	0.00172009
un_f__Moraxellaceae	0	0.00169718	0.00169718
UCG-008	0.00167207	0	0.00167207
un_f__Actinomycetaceae	0.00163351	0	0.00163351
Moheibacter	0.00160051	0	0.00160051
Rothia	0.000106218	0.00148804	0.00159426
Aeromonas	0.00152668	0	0.00152668
un_c__Actinobacteria	0.000366263	0.00112132	0.00148759
Proteus	0.00144794	0	0.00144794
Cosenzaea	0.00140876	0	0.00140876
Hafnia-Obesumbacterium	0.00140876	0	0.00140876
un_f__Ethanoligenenaceae	0.000209163	0.00114508	0.00135424
Soonwooa	0	0.0013041	0.0013041
Propionimicrobium	0.00122065	0	0.00122065
Christensenella	0	0.00120248	0.00120248
Anaerovorax	0	0.00118593	0.00118593
Aerococcus	0.00118102	0	0.00118102
Senegalimassilia	0.000165935	0.0010131	0.00117903
un_f__[Clostridium] methylpentosum group	0.000285843	0.000853724	0.00113957
un_f__Synergistaceae	0	0.00112633	0.00112633
un_f__Flavobacteriaceae	0.000358376	0.000751068	0.00110944
Clostridium sensu stricto 2	0.00108477	0	0.00108477
Papillibacter	0	0.00105734	0.00105734
Cronobacter	0.00103978	0	0.00103978
TM7x	0.000470898	0.000554551	0.00102545
un_f__Erysipelatoclostridiaceae	0.00010627	0.000830131	0.000936401
un_p__Verrucomicrobiota	0	0.000926093	0.000926093
Asaccharobacter	0	0.000918156	0.000918156
un_f__Carnobacteriaceae	0.000909167	0	0.000909167
un_o__Pseudomonadales	0.000871285	0	0.000871285
Catenibacillus	0.000869597	0	0.000869597
un_o__Coriobacteriales	0.000253244	0.000604961	0.000858205
Oribacterium	0.000808525	0	0.000808525
Megamonas	0.000777577	0	0.000777577
Jonquetella	0.000762974	0	0.000762974
Streptomyces	0.000750996	0	0.000750996
Spirosoma	0.000731663	0	0.000731663
Paucisalibacillus	0.000719757	0	0.000719757
Neisseria	0.000328157	0.000391427	0.000719585
Caloramator	0.000675264	0	0.000675264
un_f__Enterococcaceae	0.000652514	0	0.000652514
Exiguobacterium	0.000600192	0	0.000600192
un_f__Acetobacteraceae	0	0.000594271	0.000594271
Epulopiscium	0	0.000546233	0.000546233
Gordonibacter	0.000546015	0	0.000546015
un_f__Clostridiaceae	0.000542378	0	0.000542378
Sporacetigenium	0.000527623	0	0.000527623
V9D2013 group	8.0952e-05	0.000439224	0.000520176
un_f__Saccharimonadaceae	7.41307e-05	0.000442053	0.000516184
Anaerofustis	7.23776e-05	0.000414229	0.000486607
Faucicola	0	0.000478718	0.000478718
Nocardiopsis	0	0.000477441	0.000477441
Caldicellulosiruptor	0.000454583	0	0.000454583
Howardella	0.000147329	0.000293896	0.000441225
Ileibacterium	0	0.000400473	0.000400473
Isoptericola	0.000393981	0	0.000393981
un_f__Pasteurellaceae	0.000341739	0	0.000341739
Thermobrachium	0.000301499	0	0.000301499
un_f__Paracaedibacteraceae	0.00029447	0	0.00029447
Lachnospiraceae AC2044 group	0.000171897	0.000115553	0.00028745
Faecalibaculum	0	0.000275325	0.000275325
Alicyclobacillus	0.000262654	0	0.000262654
un_o__Candidatus Jorgensenbacteria	0.000225088	0	0.000225088
Synergistes	0	0.000200236	0.000200236
un_f__Selenomonadaceae	0	0.00019809	0.00019809
un_f__Hungateiclostridiaceae	0.000194468	0	0.000194468
[Eubacterium] brachy group	5.11965e-05	0.000139938	0.000191135
Mailhella	0.000178094	0	0.000178094
Hymenobacter	0.000174378	0	0.000174378
Rikenella	0	0.000163276	0.000163276
Merdibacter	2.32341e-05	0.00013206	0.000155294
Eubacterium	0	0.000149798	0.000149798
Anaeroglobus	0	0.00013206	0.00013206
Acetitomaculum	0.00010627	0	0.00010627
Asaccharospora	0	0.000100118	0.000100118
un_f__P5D1-392	2.47102e-05	0	2.47102e-05
un_o__Saccharimonadales	2.3192e-05	0	2.3192e-05
A2	0	0	0
Lachnospiraceae UCG-006	0	0	0
Parvibacter	0	0	0
Turicella	0	0	0

## Sheet: Abundance CR NR
NCR	CR	NR	Total
Bacteroides	18.9284	26.9529	45.8813
Faecalibacterium	6.69974	6.05155	12.7513
Escherichia-Shigella	6.88128	5.16872	12.05
Blautia	4.42402	3.00472	7.42874
Prevotella	3.79495	3.28714	7.08209
Parabacteroides	3.25623	2.65992	5.91615
Alistipes	2.53635	2.55419	5.09054
Pseudomonas	1.67443	2.18364	3.85807
Lachnoclostridium	2.15554	1.6204	3.77594
UCG-002	2.22991	1.51553	3.74544
Porphyromonas	2.28662	1.17666	3.46329
Stenotrophomonas	1.64292	1.66176	3.30469
Subdoligranulum	1.8438	1.39652	3.24032
Nesterenkonia	1.47574	1.66663	3.14237
Anaerobacillus	2.17863	0.947382	3.12601
Peptoniphilus	1.55661	1.34032	2.89693
Klebsiella	0.00398004	2.54525	2.54923
[Ruminococcus] torques group	1.72826	0.759627	2.48789
Incertae Sedis_f__Morganellaceae	1.38687	1.00998	2.39686
Ruminococcus	1.73937	0.606898	2.34627
Ornithinibacillus	0.698192	1.5963	2.29449
Fenollaria	0.754882	1.49529	2.25018
[Eubacterium] siraeum group	1.5038	0.578683	2.08248
Sutterella	1.40478	0.588506	1.99329
Lachnospiraceae NK4A136 group	1.00823	0.874401	1.88264
Agathobacter	1.27527	0.56068	1.83595
Phascolarctobacterium	0.543658	1.24726	1.79092
Falsibacillus	1.08471	0.691369	1.77608
Odoribacter	1.3003	0.388584	1.68889
Campylobacter	0.645197	0.992243	1.63744
Prevotella_7	0.726768	0.835391	1.56216
Fusobacterium	0.979472	0.493208	1.47268
Anaerococcus	0.810047	0.589694	1.39974
Erysipelotrichaceae UCG-003	0.0263471	1.31663	1.34298
Ezakiella	0.711152	0.58875	1.2999
Dialister	0.99423	0.18117	1.1754
Roseburia	0.561846	0.590125	1.15197
Citrobacter	0.701035	0.446207	1.14724
Fusicatenibacter	0.0974595	0.973414	1.07087
UCG-005	0.670211	0.344369	1.01458
Finegoldia	0.698218	0.299663	0.997882
Desulfovibrio	0.615883	0.26658	0.882463
Dorea	0.44206	0.387932	0.829992
Akkermansia	0.203386	0.62249	0.825877
Paraprevotella	0.300575	0.524381	0.824955
UBA1819	0.361337	0.444745	0.806082
Prevotella_9	0.109316	0.682846	0.792162
NK4A214 group	0.345593	0.427094	0.772687
Bifidobacterium	0.54892	0.222115	0.771035
[Eubacterium] hallii group	0.182742	0.576048	0.75879
Flavonifractor	0.266211	0.482861	0.749072
Colidextribacter	0.201606	0.536839	0.738445
Oscillibacter	0.262284	0.458687	0.720971
Murdochiella	0.607048	0.0464589	0.653507
Barnesiella	0.143637	0.490906	0.634543
Lachnospiraceae UCG-010	0.367924	0.246902	0.614826
Parasutterella	0.124173	0.450495	0.574668
Intestinimonas	0.230701	0.3402	0.570901
Mobiluncus	0.542063	0.0265718	0.568635
Coprococcus	0.361845	0.20335	0.565194
[Eubacterium] eligens group	0.32878	0.233087	0.561867
[Ruminococcus] gauvreauii group	0.40005	0.143476	0.543525
Prevotellaceae Ga6A1 group	0	0.542833	0.542833
Bilophila	0.28702	0.222304	0.509324
Tolumonas	0.483092	0	0.483092
Butyricimonas	0.208175	0.259897	0.468072
Anaerostipes	0.225611	0.241459	0.46707
Eisenbergiella	0.231544	0.226802	0.458345
Lactobacillus	0.361968	0.0936672	0.455636
Rikenellaceae RC9 gut group	0.00276376	0.442888	0.445652
Incertae Sedis_f__Ruminococcaceae	0.173813	0.266503	0.440316
Lachnospiraceae UCG-004	0.16004	0.25322	0.41326
UCG-003	0.176106	0.230768	0.406874
Negativibacillus	0.0748472	0.314162	0.389009
Lachnospira	0.156189	0.21138	0.367569
Varibaculum	0.349319	0.00136055	0.35068
CAG-352	0.212661	0.13571	0.34837
Catenibacterium	0.305555	0.010964	0.316519
Collinsella	0.125691	0.188033	0.313724
[Ruminococcus] gnavus group	0.0550042	0.25549	0.310495
Christensenellaceae R-7 group	0.115965	0.175189	0.291153
[Eubacterium] xylanophilum group	0.238526	0.0393314	0.277857
Alloprevotella	0.0381555	0.237361	0.275516
Criibacterium	0.0204212	0.237264	0.257686
Frisingicoccus	0.12605	0.122741	0.248792
Oscillospira	0.0814053	0.161756	0.243161
Erysipelatoclostridium	0.0371458	0.20334	0.240486
Clostridium sensu stricto 1	0.139449	0.0790333	0.218482
[Eubacterium] ruminantium group	0.111561	0.10092	0.21248
Thermus	0.147658	0.0579541	0.205612
Acidaminococcus	0	0.204527	0.204527
Moryella	0.139529	0.0488096	0.188338
Tuzzerella	0.115337	0.0634153	0.178753
Monoglobus	0.0461083	0.129432	0.175541
Gardnerella	0	0.170648	0.170648
Family XIII AD3011 group	0.0858811	0.0815522	0.167433
Butyricicoccus	0.0556976	0.107976	0.163673
Marvinbryantia	0.144249	0.00577898	0.150028
Peptostreptococcus	0.125002	0.0247196	0.149722
Intestinibacter	0.00843673	0.133261	0.141698
Lactococcus	0.133815	0.00613858	0.139953
Hungatella	0.0380744	0.0917625	0.129837
S5-A14a	0.103122	0.0258015	0.128924
Lawsonella	0.106642	0.0141895	0.120831
Cetobacterium	0.115724	0	0.115724
Lachnospiraceae UCG-001	0.112635	0	0.112635
Carboxydocella	0.0472966	0.0511906	0.0984872
Lachnospiraceae UCG-009	0	0.0945941	0.0945941
Lachnospiraceae UCG-003	0.0930893	0	0.0930893
Catenisphaera	0.0878785	0.00184764	0.0897262
Incertae Sedis_f__Lachnospiraceae	0.0756872	0.013899	0.0895862
Georgenia	0.0507573	0.0333191	0.0840764
Aeribacillus	0.0563175	0.026162	0.0824795
Mogibacterium	0.0278696	0.0537603	0.0816299
Romboutsia	0.0113646	0.0701195	0.0814841
Fastidiosipila	0.0801072	0	0.0801072
Haemophilus	0.0100844	0.0625803	0.0726647
CAG-56	0.0214126	0.05117	0.0725826
Coprobacter	0.00789931	0.0644099	0.0723092
Parvimonas	0.0681673	0.00170069	0.069868
Lachnospiraceae ND3007 group	0.0410951	0.024368	0.0654631
Coprobacillus	0	0.0622834	0.0622834
Staphylococcus	0.0598494	0	0.0598494
Alcanivorax	0.0046143	0.0547964	0.0594107
Trueperella	0.0588683	0	0.0588683
Pseudoglutamicibacter	0.043965	0.0125332	0.0564983
Mycobacterium	0.0415287	0.0146885	0.0562172
Anaerotruncus	0.00600461	0.0440957	0.0501003
Peptococcus	0.028817	0.0207862	0.0496032
Actinotignum	0.0478459	0	0.0478459
Tepidiphilus	0.0449894	0.00232137	0.0473108
[Eubacterium] nodatum group	0.0147122	0.0314255	0.0461378
Holdemanella	0.0208235	0.0251436	0.0459672
Actinomyces	0.0120886	0.0331874	0.045276
Rhodobaca	0	0.0446384	0.0446384
Azomonas	0	0.0402001	0.0402001
Eggerthella	0.0293531	0.0083028	0.0376559
Veillonella	0.00527789	0.0320711	0.0373489
Castellaniella	0	0.0363721	0.0363721
[Eubacterium] ventriosum group	0.00185095	0.034204	0.036055
Negativicoccus	0.0328665	0	0.0328665
Peptoclostridium	0	0.0326878	0.0326878
Tyzzerella	0.0143343	0.0176968	0.0320311
Salmonella	0	0.0307508	0.0307508
Gallicola	0.00270808	0.0274426	0.0301507
Faecalitalea	0.0268556	0.00284984	0.0297054
Adlercreutzia	0.0238684	0.00475774	0.0286261
Kallotenue	0.0161501	0.0112646	0.0274147
GCA-900066575	0.00794046	0.0186971	0.0266376
[Clostridium] innocuum group	0.000643693	0.0259139	0.0265576
Rhodanobacter	0	0.0264524	0.0264524
Atopobium	0	0.0259802	0.0259802
Pygmaiobacter	0.0226433	0.00327809	0.0259214
Erysipelothrix	0	0.0258981	0.0258981
Lactiplantibacillus	0	0.0245983	0.0245983
Dielma	0.00280118	0.0209486	0.0237497
Limosilactobacillus	0	0.0231459	0.0231459
Effusibacillus	0	0.0230387	0.0230387
[Bacteroides] pectinophilus group	0	0.0220327	0.0220327
Allisonella	0	0.0217919	0.0217919
Fournierella	0.0176949	0.0035169	0.0212118
DTU089	0.0010911	0.019467	0.0205581
Arachidicoccus	0	0.0198393	0.0198393
Actinobaculum	0	0.019284	0.019284
Pseudonocardia	0	0.0189404	0.0189404
Acidibacter	0	0.0181673	0.0181673
Oceanobacillus	0	0.0181673	0.0181673
Lachnospiraceae NC2004 group	0.00618843	0.0118052	0.0179937
Fonticella	0	0.017633	0.017633
Lacticaseibacillus	0.0148474	0.00232576	0.0171732
Ureaplasma	0	0.0169876	0.0169876
Weissella	0	0.0160242	0.0160242
Vibrionimonas	0	0.0158546	0.0158546
Ligilactobacillus	0.0111356	0.00432516	0.0154607
Pyramidobacter	0.0154065	0	0.0154065
Morganella	0	0.0153791	0.0153791
Saccharococcus	0	0.0150337	0.0150337
Plastorhodobacter	0.0146064	0	0.0146064
Shuttleworthia	0.00214016	0.0121842	0.0143243
Fluviicola	0.0133892	0	0.0133892
Proteus	0.0133892	0	0.0133892
Moheibacter	0	0.0132262	0.0132262
Cosenzaea	0	0.0131107	0.0131107
Hafnia-Obesumbacterium	0	0.0131107	0.0131107
Paludicola	0.00174805	0.0108142	0.0125622
Conservatibacter	0.0123729	0	0.0123729
Anaeroplasma	0.0122767	0	0.0122767
Enterococcus	0	0.0121728	0.0121728
Aeromonas	0	0.0121456	0.0121456
Hespellia	0.00185841	0.0101759	0.0120343
Harryflintia	0.00202448	0.00889486	0.0109193
Phocea	0.00106999	0.0097352	0.0108052
Pseudoflavonifractor	0	0.0100215	0.0100215
W5053	0.00220032	0.00704607	0.00924638
Megasphaera	0.00846276	0.000680277	0.00914303
Angelakisella	0.000744314	0.00763935	0.00838367
Sporacetigenium	0.00807503	0	0.00807503
UC5-1-2E3	0	0.00800536	0.00800536
Sellimonas	0	0.00793568	0.00793568
Geobacillus	0	0.00775252	0.00775252
Cloacibacillus	0.00191472	0.00569645	0.00761117
Paucisalibacillus	0	0.00734424	0.00734424
Lachnospiraceae FCS020 group	0.00208367	0.00502111	0.00710478
Turicibacter	0	0.0066173	0.0066173
Ruminiclostridium	0.00441713	0.00217899	0.00659612
Candidatus Soleaferrea	0	0.00633977	0.00633977
Sphingobacterium	0.00618643	0	0.00618643
UCG-009	0.000788415	0.00517073	0.00595914
Candidatus Saccharimonas	0	0.00578739	0.00578739
FD2005	0	0.00542176	0.00542176
Aerococcus	0	0.00540515	0.00540515
Anaerofilum	0	0.00530862	0.00530862
Propionimicrobium	0	0.00519184	0.00519184
[Eubacterium] fissicatena group	0	0.00510208	0.00510208
Isoptericola	0	0.00502501	0.00502501
Victivallis	0.00141475	0.0036091	0.00502385
Terrisporobacter	0	0.00499533	0.00499533
Clostridium sensu stricto 2	0	0.00497872	0.00497872
Exiguobacterium	0	0.00495983	0.00495983
Sanguibacteroides	0.00264682	0.00222616	0.00487298
Lachnospiraceae UCG-008	0	0.00481207	0.00481207
Caldicellulosiruptor	0	0.00463847	0.00463847
Thermobrachium	0.0046143	0	0.0046143
Family XIII UCG-001	0.00283767	0.00165664	0.0044943
Caloramator	0	0.00443616	0.00443616
Catenibacillus	0	0.00376825	0.00376825
Streptomyces	0	0.00373404	0.00373404
Holdemania	0.000751949	0.00286191	0.00361386
Helcococcus	0.00355436	0	0.00355436
Aquamonas	0.00347053	0	0.00347053
UCG-007	0.00268856	0.000463902	0.00315246
Clostridioides	0.00300739	0	0.00300739
Candidatus Stoquefichus	0	0.00287001	0.00287001
Gordonibacter	0	0.00271099	0.00271099
Prevotellaceae UCG-001	0	0.00259282	0.00259282
Senegalimassilia	0.000788415	0.00171702	0.00250544
Robinsoniella	0	0.00229684	0.00229684
Caproiciproducens	0	0.00226053	0.00226053
TM7x	0.000792995	0.00144134	0.00223433
Alicyclobacillus	0	0.00206734	0.00206734
Slackia	0	0.00198466	0.00198466
Howardella	0.00166377	0	0.00166377
Defluviitaleaceae UCG-011	0.00163773	0	0.00163773
Coriobacteriaceae UCG-002	0	0.00145279	0.00145279
Tumebacillus	0	0.00145213	0.00145213
Rothia	0.000788415	0.000581666	0.00137008
Meiothermus	0	0.00129209	0.00129209
Epulopiscium	0	0.00108543	0.00108543
Mailhella	0	0.000807713	0.000807713
Hymenobacter	0	0.000741691	0.000741691
Cutibacterium	0.000429627	0	0.000429627
Rikenella	0.000377343	0	0.000377343
V9D2013 group	0	0.000367142	0.000367142
Paeniclostridium	0	0.000351224	0.000351224
[Eubacterium] brachy group	0.000347053	0	0.000347053
Alloscardovia	0	0.000171078	0.000171078
Merdibacter	0	0.000105791	0.000105791

## Sheet: Response Alpha
FCCC ID	Observe	Chao1	ACE	Shannon	Simpson	Pielou	NCR	Cohort	CohortTime
FCCC1	29	33.2	35.9856	2.5594	0.89381	0.760077	CR	FCCC	FCCCNew
FCCC10	27	30	28.4041	2.63221	0.90212	0.798648	NR	FCCC	FCCCNew
FCCC11	15	15	15	2.16445	0.851327	0.799266	NR	FCCC	FCCCNew
FCCC19	55	70.5455	76.3621	3.12353	0.924841	0.779453	NR	FCCC	FCCCNew
FCCC2	60	75.8333	77.9258	3.05825	0.902336	0.746945	NR	FCCC	FCCCNew
FCCC3	41	48.8571	52.5832	2.84436	0.887902	0.765936	NR	FCCC	FCCCNew
FCCC4	28	29	29.2355	2.60102	0.895363	0.780571	NR	FCCC	FCCCNew
FCCC5	19	21	24.3906	2.35196	0.877494	0.79878	CR	FCCC	FCCCNew
FCCC7	39	50	48.2021	2.75121	0.896599	0.750967	NR	FCCC	FCCCNew
FCCC8	22	23.2	26.5391	2.44983	0.890283	0.792559	CR	FCCC	FCCCNew
FCCC9	30	33	33.9679	2.33288	0.80161	0.685901	NR	FCCC	FCCCNew
R1	42	48.4286	49.4246	2.90089	0.914433	0.776122	CR	Case	CaseOld
R11	37	41	47.4401	2.88094	0.918957	0.797841	NR	Case	CaseOld
R13	15	15	15	2.29546	0.867506	0.847643	CR	Case	CaseOld
R14	36	48	43.2898	2.83197	0.904909	0.790275	CR	Case	CaseOld
R19	28	30	32.3098	3.03263	0.945238	0.910097	CR	Case	CaseOld
R23	31	32.2	33.0945	2.74667	0.893061	0.799849	CR	Case	CaseOld
R24	30	32.5	33.173	2.43429	0.814592	0.715716	NR	Case	CaseOld
R5	14	14	14	2.05741	0.811859	0.779601	NR	Case	CaseOld
R6	25	25	25.3937	2.19966	0.774116	0.683362	NR	Case	CaseOld
S1	47	58.1429	56.2751	2.98054	0.917211	0.774137	CR	Case	CaseNew
S11	22	22.25	22.9011	2.4647	0.888197	0.797367	NR	Case	CaseNew
S13	24	26	26.3315	2.52103	0.883968	0.793262	CR	Case	CaseNew
S14	28	28.1667	28.8739	2.58857	0.885918	0.776834	CR	Case	CaseNew
S19	29	29.25	29.8373	3.06565	0.944218	0.910419	CR	Case	CaseNew
S1P1	33	49.5	44.7694	2.0843	0.773175	0.596108	CR	FCCC	FCCCOld
S1P2	39	45	44.9345	2.77023	0.892381	0.756157	CR	FCCC	FCCCOld
S1P3	42	48.4286	49.0749	2.72708	0.877415	0.72962	CR	FCCC	FCCCOld
S23	27	28.6667	31.4171	2.43219	0.855147	0.73796	CR	Case	CaseNew
S24	24	24.25	25.0377	2.28147	0.806837	0.717884	NR	Case	CaseNew
S2P1	45	51.6	55.2054	2.66353	0.838333	0.699703	NR	FCCC	FCCCOld
S2P2	35	48.75	45.5303	2.29835	0.773628	0.64645	NR	FCCC	FCCCOld
S2P3	35	46	45.7395	2.23572	0.742642	0.628833	NR	FCCC	FCCCOld
S32	44	62.2	58.711	2.86619	0.889161	0.757412	NR	Case	CaseNew
S37	22	22.6	24.3391	1.83554	0.660612	0.593825	NR	Case	CaseNew
S3P1	47	53.4286	51.5553	2.86059	0.883583	0.742982	NR	FCCC	FCCCOld
S3P2	47	55.25	57.487	3.02726	0.913073	0.78627	NR	FCCC	FCCCOld
S3P3	49	77.5	72.861	2.97684	0.910363	0.764896	NR	FCCC	FCCCOld
S40	16	16	16.3352	2.20832	0.838991	0.796482	CR	Case	CaseNew
S45	33	33	33	2.79123	0.898458	0.79829	NR	Case	CaseNew
S46	24	25.5	25.2222	2.18501	0.756905	0.687531	NR	Case	CaseNew
S4P1	36	43.2	42.387	2.3712	0.791429	0.661697	NR	FCCC	FCCCOld
S4P2	40	57.1429	59.3787	2.19315	0.757098	0.594529	NR	FCCC	FCCCOld
S4P3	33	40.8571	42.9786	1.99932	0.726349	0.571804	NR	FCCC	FCCCOld
S5	24	25	25.6213	2.40373	0.848526	0.756354	NR	Case	CaseNew
S52	21	21	21.2727	2.63102	0.899762	0.864182	NR	Case	CaseNew
S55	36	42	43.1796	2.3831	0.788277	0.665017	CR	Case	CaseNew
S6	36	42	44.1035	2.50262	0.827517	0.698369	NR	Case	CaseNew
S62	23	23	23.3203	2.19817	0.793912	0.70106	NR	Case	CaseNew
S63	29	32	31.8813	2.0671	0.752766	0.613877	CR	Case	CaseNew
S6P1	53	72.4286	68.8319	3.08338	0.916315	0.776613	CR	FCCC	FCCCOld
S73	28	31	32.5989	2.60283	0.892449	0.781113	CR	Case	CaseNew
S7P1	42	64.6667	62.9734	2.41609	0.800646	0.646417	NR	FCCC	FCCCOld
S7P2	40	47.8	54.5454	2.40242	0.80381	0.651259	NR	FCCC	FCCCOld
S7P3	32	34.3333	37.7041	2.15629	0.751927	0.622173	NR	FCCC	FCCCOld
S83	26	29	27	2.81676	0.922721	0.864542	CR	Case	CaseNew
S85	34	38	41.9075	2.64022	0.86941	0.748709	CR	Case	CaseNew

[truncated: 16 more sheets: Venn Response, Sheet1, Changes During Chemo BC, Changes During Chemo Partners, Enterotype BC, Enterotype Classifications, Enterotype alpha , SCFA, Enterotype abundances, MAASLIN2, Clinical Variables, Mouse - Prevalence, Mouse-metadata, Mouse-lineage, Mouse-counts, Contaminant List]
